# Supplementary material for: Global analysis of threonine metabolism genes unravel key players in rice to improve the abiotic stress tolerance
Source: Sci Rep. 2018 Jun 18;8:9270. doi: 10.1038/s41598-018-27703-8 (PMC6006157; doi:10.1038/s41598-018-27703-8)
Supplement: Supplementary file 1 — Dataset 1 [file 41598_2018_27703_MOESM1_ESM.xlsx]

## Sheet: Sheet1
Supplementary Table 1: ThrMPG and their domain analysis details.
Sequence Number	Query Name	Hits Found	Status	Top Hit_Identifier	Top Hit_Description	Details
1	OsThrMPG1	1	DONE	Aminotran_1_2	Aminotransferase class I and II	show (https://www.ebi.ac.uk/Tools/hmmer/results/A5CB0E5A AC22-11E7-862A-5FBA53F04F9B.1/score)
2	OsThrMPG2	1	DONE	Aminotran_1_2	Aminotransferase class I and II	show (https://www.ebi.ac.uk/Tools/hmmer/results/A5CB0E5A AC22-11E7-862A-5FBA53F04F9B.2/score)
3	OsThrMPG3	1	DONE	Aminotran_1_2	Aminotransferase class I and II	show (https://www.ebi.ac.uk/Tools/hmmer/results/A5CB0E5A AC22-11E7-862A-5FBA53F04F9B.3/score)
4	OsThrMPG4	1	DONE	Aminotran_1_2	Aminotransferase class I and II	show (https://www.ebi.ac.uk/Tools/hmmer/results/A5CB0E5A AC22-11E7-862A-5FBA53F04F9B.4/score)
5	OsThrMPG5	1	DONE	Aminotran_1_2	Aminotransferase class I and II	show (https://www.ebi.ac.uk/Tools/hmmer/results/A5CB0E5A AC22-11E7-862A-5FBA53F04F9B.5/score)
6	OsThrMPG6	5	DONE	Homoserine_dh	Homoserine dehydrogenase	show (https://www.ebi.ac.uk/Tools/hmmer/results/A5CB0E5A AC22-11E7-862A-5FBA53F04F9B.6/score)
7	OsThrMPG7	5	DONE	Homoserine_dh	Homoserine dehydrogenase	show (https://www.ebi.ac.uk/Tools/hmmer/results/A5CB0E5A AC22-11E7-862A-5FBA53F04F9B.7/score)
8	OsThrMPG8	1	DONE	Homoserine_dh	Homoserine dehydrogenase	show (https://www.ebi.ac.uk/Tools/hmmer/results/A5CB0E5A AC22-11E7-862A-5FBA53F04F9B.8/score)
9	OsThrMPG9	2	DONE	Semialdhyde_dhC	Semialdehyde dehydrogenase, dimerisation domain	show (https://www.ebi.ac.uk/Tools/hmmer/results/A5CB0E5A AC22-11E7-862A-5FBA53F04F9B.9/score)
10	OsThrMPG10	2	DONE	Homoserine_dh	Homoserine dehydrogenase	show (https://www.ebi.ac.uk/Tools/hmmer/results/A5CB0E5A AC22-11E7-862A-5FBA53F04F9B.10/score)
11	OsThrMPG11	2	DONE	Homoserine_dh	Homoserine dehydrogenase	show (https://www.ebi.ac.uk/Tools/hmmer/results/A5CB0E5A AC22-11E7-862A-5FBA53F04F9B.11/score)
12	OsThrMPG12	5	DONE	Homoserine_dh	Homoserine dehydrogenase	show (https://www.ebi.ac.uk/Tools/hmmer/results/A5CB0E5A AC22-11E7-862A-5FBA53F04F9B.12/score)
13	OsThrMPG13	5	DONE	Homoserine_dh	Homoserine dehydrogenase	show (https://www.ebi.ac.uk/Tools/hmmer/results/A5CB0E5A AC22-11E7-862A-5FBA53F04F9B.13/score)
14	OsThrMPG14	2	DONE	GHMP_kinases_N	GHMP kinases N terminal domain	show (https://www.ebi.ac.uk/Tools/hmmer/results/A5CB0E5A AC22-11E7-862A-5FBA53F04F9B.14/score)
15	OsThrMPG15	1	DONE	PALP	Pyridoxal phosphate dependent enzyme	show (https://www.ebi.ac.uk/Tools/hmmer/results/A5CB0E5A AC22-11E7-862A-5FBA53F04F9B.15/score)
16	OsThrMPG16	1	DONE	PALP	Pyridoxal phosphate dependent enzyme	show (https://www.ebi.ac.uk/Tools/hmmer/results/A5CB0E5A AC22-11E7-862A-5FBA53F04F9B.16/score)
17	SbThrMPG1	2	DONE	Aminotran_1_2	Aminotransferase class I and II	show (https://www.ebi.ac.uk/Tools/hmmer/results/A5CB0E5A AC22-11E7-862A-5FBA53F04F9B.17/score)
18	SbThrMPG2	1	DONE	Aminotran_1_2	Aminotransferase class I and II	show (https://www.ebi.ac.uk/Tools/hmmer/results/A5CB0E5A AC22-11E7-862A-5FBA53F04F9B.18/score)
19	SbThrMPG3	1	DONE	Aminotran_1_2	Aminotransferase class I and II	show (https://www.ebi.ac.uk/Tools/hmmer/results/A5CB0E5A AC22-11E7-862A-5FBA53F04F9B.19/score)
20	SbThrMPG4	1	DONE	Aminotran_1_2	Aminotransferase class I and II	show (https://www.ebi.ac.uk/Tools/hmmer/results/A5CB0E5A AC22-11E7-862A-5FBA53F04F9B.20/score)
21	XSbThrMPG5	1	DONE	Aminotran_1_2	Aminotransferase class I and II	show (https://www.ebi.ac.uk/Tools/hmmer/results/A5CB0E5A AC22-11E7-862A-5FBA53F04F9B.21/score)
22	SbThrMPG6	5	DONE	Homoserine_dh	Homoserine dehydrogenase	show (https://www.ebi.ac.uk/Tools/hmmer/results/A5CB0E5A AC22-11E7-862A-5FBA53F04F9B.22/score)
23	SbThrMPG7	5	DONE	Homoserine_dh	Homoserine dehydrogenase	show (https://www.ebi.ac.uk/Tools/hmmer/results/A5CB0E5A AC22-11E7-862A-5FBA53F04F9B.23/score)
24	SbThrMPG8	1	DONE	Homoserine_dh	Homoserine dehydrogenase	show (https://www.ebi.ac.uk/Tools/hmmer/results/A5CB0E5A AC22-11E7-862A-5FBA53F04F9B.24/score)
25	SbThrMPG9	2	DONE	Semialdhyde_dhC	Semialdehyde dehydrogenase, dimerisation domain	show (https://www.ebi.ac.uk/Tools/hmmer/results/A5CB0E5A AC22-11E7-862A-5FBA53F04F9B.25/score)
26	SbThrMPG10	2	DONE	Homoserine_dh	Homoserine dehydrogenase	show (https://www.ebi.ac.uk/Tools/hmmer/results/A5CB0E5A AC22-11E7-862A-5FBA53F04F9B.26/score)
27	SbThrMPG11	2	DONE	Homoserine_dh	Homoserine dehydrogenase	show (https://www.ebi.ac.uk/Tools/hmmer/results/A5CB0E5A AC22-11E7-862A-5FBA53F04F9B.27/score)
28	SbThrMPG12	5	DONE	Homoserine_dh	Homoserine dehydrogenase	show (https://www.ebi.ac.uk/Tools/hmmer/results/A5CB0E5A AC22-11E7-862A-5FBA53F04F9B.28/score)
29	SbThrMPG13	5	DONE	Homoserine_dh	Homoserine dehydrogenase	show (https://www.ebi.ac.uk/Tools/hmmer/results/A5CB0E5A AC22-11E7-862A-5FBA53F04F9B.29/score)
30	SbThrMPG14	2	DONE	GHMP_kinases_N	GHMP kinases N terminal domain	show (https://www.ebi.ac.uk/Tools/hmmer/results/A5CB0E5A AC22-11E7-862A-5FBA53F04F9B.30/score)
31	SbThrMPG15	1	DONE	PALP	Pyridoxal phosphate dependent enzyme	show (https://www.ebi.ac.uk/Tools/hmmer/results/A5CB0E5A AC22-11E7-862A-5FBA53F04F9B.31/score)
32	SbThrMPG16	1	DONE	PALP	Pyridoxal phosphate dependent enzyme	show (https://www.ebi.ac.uk/Tools/hmmer/results/A5CB0E5A AC22-11E7-862A-5FBA53F04F9B.32/score)
33	SiThrMPG1	1	DONE	Aminotran_1_2	Aminotransferase class I and II	show (https://www.ebi.ac.uk/Tools/hmmer/results/A5CB0E5A AC22-11E7-862A-5FBA53F04F9B.33/score)
34	SiThrMPG2	1	DONE	Aminotran_1_2	Aminotransferase class I and II	show (https://www.ebi.ac.uk/Tools/hmmer/results/A5CB0E5A AC22-11E7-862A-5FBA53F04F9B.34/score)
35	SiThrMPG3	1	DONE	Aminotran_1_2	Aminotransferase class I and II	show (https://www.ebi.ac.uk/Tools/hmmer/results/A5CB0E5A AC22-11E7-862A-5FBA53F04F9B.35/score)
36	SiThrMPG4	1	DONE	Aminotran_1_2	Aminotransferase class I and II	show (https://www.ebi.ac.uk/Tools/hmmer/results/A5CB0E5A AC22-11E7-862A-5FBA53F04F9B.36/score)
37	SiThrMPG5	1	DONE	Aminotran_1_2	Aminotransferase class I and II	show (https://www.ebi.ac.uk/Tools/hmmer/results/A5CB0E5A AC22-11E7-862A-5FBA53F04F9B.37/score)
38	SiThrMPG6	5	DONE	Homoserine_dh	Homoserine dehydrogenase	show (https://www.ebi.ac.uk/Tools/hmmer/results/A5CB0E5A AC22-11E7-862A-5FBA53F04F9B.38/score)
39	SiThrMPG7	5	DONE	Homoserine_dh	Homoserine dehydrogenase	show (https://www.ebi.ac.uk/Tools/hmmer/results/A5CB0E5A AC22-11E7-862A-5FBA53F04F9B.39/score)
40	SiThrMPG8	1	DONE	Homoserine_dh	Homoserine dehydrogenase	show (https://www.ebi.ac.uk/Tools/hmmer/results/A5CB0E5A AC22-11E7-862A-5FBA53F04F9B.40/score)
41	SiThrMPG9	2	DONE	Semialdhyde_dhC	Semialdehyde dehydrogenase, dimerisation domain	show (https://www.ebi.ac.uk/Tools/hmmer/results/A5CB0E5A AC22-11E7-862A-5FBA53F04F9B.41/score)
42	SiThrMPG10	2	DONE	Homoserine_dh	Homoserine dehydrogenase	show (https://www.ebi.ac.uk/Tools/hmmer/results/A5CB0E5A AC22-11E7-862A-5FBA53F04F9B.42/score)
43	SiThrMPG11	2	DONE	Homoserine_dh	Homoserine dehydrogenase	show (https://www.ebi.ac.uk/Tools/hmmer/results/A5CB0E5A AC22-11E7-862A-5FBA53F04F9B.43/score)
44	SiThrMPG12	5	DONE	Homoserine_dh	Homoserine dehydrogenase	show (https://www.ebi.ac.uk/Tools/hmmer/results/A5CB0E5A AC22-11E7-862A-5FBA53F04F9B.44/score)
45	SiThrMPG13	5	DONE	Homoserine_dh	Homoserine dehydrogenase	show (https://www.ebi.ac.uk/Tools/hmmer/results/A5CB0E5A AC22-11E7-862A-5FBA53F04F9B.45/score)
46	SiThrMPG14	2	DONE	GHMP_kinases_N	GHMP kinases N terminal domain	show (https://www.ebi.ac.uk/Tools/hmmer/results/A5CB0E5A AC22-11E7-862A-5FBA53F04F9B.46/score)
47	SiThrMPG15	1	DONE	PALP	Pyridoxal phosphate dependent enzyme	show (https://www.ebi.ac.uk/Tools/hmmer/results/A5CB0E5A AC22-11E7-862A-5FBA53F04F9B.47/score)
48	SiThrMPG16	1	DONE	PALP	Pyridoxal phosphate dependent enzyme	show (https://www.ebi.ac.uk/Tools/hmmer/results/A5CB0E5A AC22-11E7-862A-5FBA53F04F9B.48/score)
49	ZmThrMPG1	2	DONE	Aminotran_1_2	Aminotransferase class I and II	show (https://www.ebi.ac.uk/Tools/hmmer/results/A5CB0E5A AC22-11E7-862A-5FBA53F04F9B.49/score)
50	ZmThrMPG2	1	DONE	Aminotran_1_2	Aminotransferase class I and II	show (https://www.ebi.ac.uk/Tools/hmmer/results/A5CB0E5A AC22-11E7-862A-5FBA53F04F9B.50/score)
51	ZmThrMPG3	1	DONE	Aminotran_1_2	Aminotransferase class I and II	show (https://www.ebi.ac.uk/Tools/hmmer/results/A5CB0E5A AC22-11E7-862A-5FBA53F04F9B.51/score)
52	ZmThrMPG4	1	DONE	Aminotran_1_2	Aminotransferase class I and II	show (https://www.ebi.ac.uk/Tools/hmmer/results/A5CB0E5A AC22-11E7-862A-5FBA53F04F9B.52/score)
53	ZmThrMPG5	1	DONE	Aminotran_1_2	Aminotransferase class I and II	show (https://www.ebi.ac.uk/Tools/hmmer/results/A5CB0E5A AC22-11E7-862A-5FBA53F04F9B.53/score)
54	ZmThrMPG6	5	DONE	Homoserine_dh	Homoserine dehydrogenase	show (https://www.ebi.ac.uk/Tools/hmmer/results/A5CB0E5A AC22-11E7-862A-5FBA53F04F9B.54/score)
55	ZmThrMPG7	5	DONE	Homoserine_dh	Homoserine dehydrogenase	show (https://www.ebi.ac.uk/Tools/hmmer/results/A5CB0E5A AC22-11E7-862A-5FBA53F04F9B.55/score)
56	ZmThrMPG8	1	DONE	Homoserine_dh	Homoserine dehydrogenase	show (https://www.ebi.ac.uk/Tools/hmmer/results/A5CB0E5A AC22-11E7-862A-5FBA53F04F9B.56/score)
57	ZmThrMPG9	2	DONE	Semialdhyde_dhC	Semialdehyde dehydrogenase, dimerisation domain	show (https://www.ebi.ac.uk/Tools/hmmer/results/A5CB0E5A AC22-11E7-862A-5FBA53F04F9B.57/score)
58	ZmThrMPG10	2	DONE	Homoserine_dh	Homoserine dehydrogenase	show (https://www.ebi.ac.uk/Tools/hmmer/results/A5CB0E5A AC22-11E7-862A-5FBA53F04F9B.58/score)
59	ZmThrMPG11	2	DONE	Homoserine_dh	Homoserine dehydrogenase	show (https://www.ebi.ac.uk/Tools/hmmer/results/A5CB0E5A AC22-11E7-862A-5FBA53F04F9B.59/score)
60	ZmThrMPG12	5	DONE	Homoserine_dh	Homoserine dehydrogenase	show (https://www.ebi.ac.uk/Tools/hmmer/results/A5CB0E5A AC22-11E7-862A-5FBA53F04F9B.60/score)
61	ZmThrMPG13	5	DONE	Homoserine_dh	Homoserine dehydrogenase	show (https://www.ebi.ac.uk/Tools/hmmer/results/A5CB0E5A AC22-11E7-862A-5FBA53F04F9B.61/score)
62	ZmThrMPG14	2	DONE	GHMP_kinases_C	GHMP kinases C terminal	show (https://www.ebi.ac.uk/Tools/hmmer/results/A5CB0E5A AC22-11E7-862A-5FBA53F04F9B.62/score)
63	ZmThrMPG15	1	DONE	PALP	Pyridoxal phosphate dependent enzyme	show (https://www.ebi.ac.uk/Tools/hmmer/results/A5CB0E5A AC22-11E7-862A-5FBA53F04F9B.63/score)
64	ZmThrMPG16	1	DONE	PALP	Pyridoxal phosphate dependent enzyme	show (https://www.ebi.ac.uk/Tools/hmmer/results/A5CB0E5A AC22-11E7-862A-5FBA53F04F9B.64/score)
