# Supplementary material for: Global analysis of threonine metabolism genes unravel key players in rice to improve the abiotic stress tolerance
Source: Sci Rep. 2018 Jun 18;8:9270. doi: 10.1038/s41598-018-27703-8 (PMC6006157; doi:10.1038/s41598-018-27703-8)
Supplement: Supplementary file 2 — Dataset 2 [file 41598_2018_27703_MOESM2_ESM.xls]

## Sheet: Sheet1
Supplementary Table 2: AbSR –ThrMPGwith their normalized RNA expression intensities, differential expression under stress and custom heatmap in MS excel.
RNA Expression Summary
RNA Tissue Data	41 of 41
Developmental Expression	Seed, Germination, Seedling, Germination (N), Seedling (N), Seedling (A/N switches), Leaf, Root, Flower
Stress Expression	Control (D,S,C), Drought, Salt, Cold, Control (H), Heat
RNA Expression Profiles — Avg. normalised intensities
About Data Source – Low
High
Species Scientific Name	Oryza sativa
FUNCAT	Energy/amino acid metabolism
DEVELOPMENT
Probe Set ID	Os.7646.1.S1_a_at	Os.18547.1.S1_at	Os.9.1.S1_s_at	Os.4167.1.S1_at	Os.4772.1.S1_at	Os.4417.1.S1_at	Os.18966.2.S1_at	Os.29962.1.S1_at	Os.10389.1.S1_at	Os.4417.1.S1_at	Os.18966.2.S1_at	Os.27193.1.S1_at	Os.27749.1.S1_at	Os.9175.1.S1_at
Young inflorescence (P1, upto 3 cm)	225.87	1388.47	8244.09	2316.78	914.99	319.88	1796.44	4.8	1677.28	319.88	1796.44	103.69	332.77	1791.66
Inflorescence (P2, 3-5 cm)	192.07	1596.05	11647.6	2855.29	1161.89	377.73	2364.99	4.8	3427.07	377.73	2364.99	215.86	546.77	2324.5
Inflorescence (P3, 5-10 cm)	457.43	1569.34	8932.84	2478.05	1331.83	251.27	1840.43	4.79	1904.84	251.27	1840.43	120.4	370.53	1917.91
Inflorescence (P4, 10-15 cm)	455.25	1404.98	7182.83	2248.05	1278.19	212.03	1289.84	4.8	2222.26	212.03	1289.84	118.22	292.13	2041.95
Inflorescence (P5, 15-22 cm)	786.56	1647.84	2095.45	2050.06	660.03	418.67	1000.26	4.8	628.04	418.67	1000.26	101.02	150.57	2363.65
Inflorescence (P6, 22-30 cm)	865.75	2454	6888.73	1626.37	2234.56	658.4	699.17	4.8	1571.93	658.4	699.17	167.26	306.61	1778.34
Unpollenated stigma at antithesis	512.99	4025.57	3768.49	799.73	2921.85	393.55	1089.51	4.73	997.01	393.55	1089.51	62.05	244.84	2564.35
Ovary at antithesis	338.13	2699.1	3079.04	1527.91	342.52	835.69	1357.45	4.73	1060.73	835.69	1357.45	199.85	749.14	2578.49
Embryo.	558.71	5298.32	13493	4981.6	746.92	362.11	3004.47	4.82	1982.25	362.11	3004.47	229.39	248.15	2106.41
Endosperm.	1869.85	1569.63	13666.4	11105.1	2163.51	126.6	1955.57	5.59	1903.53	126.6	1955.57	383.19	151.23	3871.39
Seed (S1, 0-2 days after pollenation)	424.8	1802.07	2185.44	998.19	1095.58	246.21	345.57	5.11	462.06	246.21	345.57	61.06	113.34	749.75
Seed (S2, 3-4 days after pollenation)	593.44	1111.78	6522.42	3280.55	597.4	163.98	568.86	5.14	461.81	163.98	568.86	85.77	162.87	1457.32
Seed (S3, 5-10 days after pollenation)	583.29	729.68	11846.4	3357.76	1635.33	134.98	349.49	5.1	493.93	134.98	349.49	36.91	85.35	1094.85
Seed (S4, 11-20 days after pollenation)	330.93	395.36	10933.2	1609.32	791.3	67.8	296.29	8.55	237.98	67.8	296.29	14.59	53.39	935.99
Seed (S5, 21-29 days after pollenation)	217.12	533.18	9452.71	749.82	269.33	29.43	318.65	6.67	300.81	29.43	318.65	13.18	79.66	559.8
Dry seed	119.76	926.67	5815.06	678.61	21.85	162.47	554.2	4.95	1152.63	162.47	554.2	45.12	424.44	667.35
1h seed (aerobic)	119.93	861.07	5805.13	722.42	20.83	122.73	453.94	4.95	1240.79	122.73	453.94	44.08	347.67	624.38
1h seed (anaerobic)	136.19	860.82	6036.1	655.25	15.71	131.94	471.68	4.95	1149.65	131.94	471.68	44.18	352.57	624.81
3h seed (aerobic)	142.43	658.23	5416.72	1373.64	184.68	83.13	310.78	4.95	3163	83.13	310.78	23.48	416.91	876.13
3h seed (anaerobic)	119.2	725.24	5471.45	1035.71	122.3	97.21	331.03	5.15	2818.2	97.21	331.03	32.82	407.54	596.64
12h seed (aerobic)	554.6	1299.99	7462.57	2367.87	1920.43	370.36	840.78	4.95	3688.96	370.36	840.78	56.24	317.41	2087.73
12h seed (anaerobic)	151.68	1946.75	10307.8	2373.59	1368.64	387.97	1596.03	5.01	9095.84	387.97	1596.03	41.7	409.89	1819.86
24h (aerobic)	528.7	1674.14	7453.7	2446.5	3009.35	325.77	1377.48	4.95	3516.98	325.77	1377.48	90.33	295.14	1619.71
24h seed (anaerobic)	107.47	2400.77	7489.14	2111.14	1709.78	414.09	2758.81	4.95	8948.15	414.09	2758.81	67.02	533.51	1729.34
27h (aerobic)	588.65	2070.04	8047.69	2306.3	3665.97	263.22	1340.71	4.9	3967.64	263.22	1340.71	84.81	324.88	1765.84
27h (anaerobic)	141.41	3162.32	7142.95	2082.5	1910.89	346.84	2734.33	4.9	8028.19	346.84	2734.33	72.89	570.48	1996.16
30h (aerobic)	579.65	2192.25	7689.81	2402.59	3442.4	270.22	1458.62	4.9	3727.74	270.22	1458.62	90.98	324.84	1821.39
30h (anaerobic)	150.46	3206.91	6722.15	2046.43	1791.78	356.27	2575.63	4.9	8490.06	356.27	2575.63	73.63	506.11	1980.7
27h (24h N + 3h A)	845.38	2214.8	4935.7	2094.53	1583.18	351.94	1478.13	4.9	3822.77	351.94	1478.13	90.4	414.07	2346.17
27h (24h A + 3h N)	386.16	2997.04	10440.7	2356.38	4215.61	271.46	2082.53	4.9	8556.85	271.46	2082.53	73.61	562.66	1337.86
30h (24h N + 6h A)	731.24	2202.78	6495.38	2326.63	2772.01	404.77	1464.46	4.9	3732.52	404.77	1464.46	89.83	313.85	1899.27
30h (24h A + 6h N)	227.22	3528.7	9300.18	2421.71	4407.84	228.78	3206.74	4.9	8867.56	228.78	3206.74	84.73	557.73	1586.11
Aerobic grown coleoptiles (4 days)	287.14	479.2	1205.12	450.44	384.56	8.05	231.57	6.77	161.78	8.05	231.57	28.79	91.39	345.59
Anoxic grown coleoptiles (4 days)	108.84	554.73	3547.7	873.21	1104.46	16.37	1051.66	5.43	1564.07	16.37	1051.66	69.32	157.53	445.02
10-day old seedling	300.05	1973.08	913.89	647.16	591.38	1583.1	2780.89	4.8	687.64	1583.1	2780.89	190.56	228.78	796.47
Leaf from 7-day seedling	333.19	3458.45	543.31	778.78	231.45	356.37	3560.19	4.8	881.4	356.37	3560.19	181.93	369.92	1067.95
Mature leaf	254.34	3224.34	1330.11	480.88	427.97	52.25	136.38	4.86	166.96	52.25	136.38	38.65	713.64	253.21
Young Leaf	77.89	5354.48	1447	498.32	686.16	53.84	707.33	4.86	152.46	53.84	707.33	32.83	711.62	406.79
Semi Apical Meristem	247.82	2483.96	5766.85	3092.98	16.55	907.1	2178.53	4.85	2271.8	907.1	2178.53	212.51	501.92	2987.46
Root from 7-day old seedling	1350.68	2071.6	4930.01	3303.66	490.23	197.9	685.03	4.86	868.74	197.9	685.03	370.66	322.55	1328.72
Root from 7-day Seedling	860.39	1618.14	2249.22	1817.34	393.28	163.3	1792.7	4.8	1206.87	163.3	1792.7	221.94	230.08	1726.52
STRESS
Probe Set ID	Os.7646.1.S1_a_at	Os.18547.1.S1_at	Os.9.1.S1_s_at	Os.4167.1.S1_at	Os.4772.1.S1_at	Os.4417.1.S1_at	Os.18966.2.S1_at	OsAffx.29962.1.S1_at	Os.10389.1.S1_at	Os.4417.1.S1_at	Os.18966.2.S1_at	Os.27193.1.S1_at	Os.27749.1.S1_at	Os.9175.1.S1_at
1-week old seedling (control)	776.85	2158.28	2068.84	900.41	662.23	629.35	736.36	4.9	705.81	629.35	736.36	43.28	408.39	689.79
Drought stress (seedling)	390.41	1162.08	2653.44	432.36	519.43	132.73	588.67	4.87	456.48	132.73	588.67	22.46	298.92	297.31
Salt stress (seedling)	440.49	1533.07	2232.96	530.12	719.88	149.43	433.16	4.87	483.22	149.43	433.16	20.96	211.66	482.76
Cold stress (seedling)	700.99	2022.98	2442.07	847.95	834.89	294.15	693.59	4.87	676.88	294.15	693.59	37.36	259.23	431.14
2-week old seedling (control)	416.28	3933.38	1704.25	245.01	597.7	37.39	1022.8	4.78	499.33	37.39	1022.8	176.82	238.67	687.42
2-week old seedling after heat shock	753.34	7391.18	1405.86	445.54	1645.04	1199.96	1224.85	4.78	1608.83	1199.96	1224.85	241.15	511.81	980.68
FL478 roots (control)	1613.91	2793.12	9829	3274.82	4087.21	370.7	834.39	4.82	1955.46	370.7	834.39	377.27	577.74	953.15
FL478 roots (salt-treated)	1726.28	2311.93	8270.75	3273.63	4721.36	381.88	758.43	4.82	1430.39	381.88	758.43	343.08	398.23	1206.91
IR29 roots (control)	1331.88	2548	8503.91	3053.36	4336.37	544.09	683.15	4.82	1544.63	544.09	683.15	341.33	412.5	1014.32
IR29 roots (salt-treated)	1145.64	1886.6	6005.46	2077.33	2877.6	437.25	762.63	4.84	1430.18	437.25	762.63	334.49	307.64	1330.25
IR63731 roots (control)	1565.74	3191.43	9150.13	3915.89	6308.17	516.37	623.17	4.83	2203.46	516.37	623.17	354.21	501.04	909.6
IR63731 root (salt-treated)	1412.89	2625.53	8222.9	3218.83	5369.47	453.44	575.94	4.82	1698.17	453.44	575.94	321.99	410.69	1123.92
Pokkali root (control)	1762.11	2944.95	8951.7	3581.53	6656.53	331.99	674.21	4.89	1880.51	331.99	674.21	223.79	301.53	925.34
Pokkali root (salt-treated)	1493.47	2450.13	9173.37	3100.92	6899.55	329.9	813.92	4.84	1856.3	329.9	813.92	300.05	352.92	1018.03
Root+Fe+Pi-replication1	373.02	585.46	2649.16	862.82	926.26	103.44	504.25	4.98	296.6	103.44	504.25	152.73	141.95	366.92
Root+Fe-Pi-replication1	303.81	501.23	1957.3	670.8	534.79	192.3	618.74	4.97	554.87	192.3	618.74	121.71	157.02	540.73
Root-Fe+Pi-replication1	624.52	630.89	3285.2	793.3	945.93	328.42	440.77	4.98	445.86	328.42	440.77	129.9	229.37	504.97
Root-Fe-Pi-replication1	394.42	563.37	1706.56	937.18	524.22	149.89	464.9	4.98	415.36	149.89	464.9	127.06	95.6	677.41
shoot+Fe+Pi-replication1	498.82	1069.43	769.23	141.39	670.72	1951.29	261.84	4.98	84.25	1951.29	261.84	20.46	258.05	143.82
shoot+Fe-Pi-replication1	312.97	1798.82	727.38	198.37	426.37	1274.03	628.04	4.98	356.4	1274.03	628.04	26.02	400.05	274.73
shoot-Fe+Pi-replication1	477.66	1678.43	895.43	264.19	417.36	1631.58	539.92	4.98	397.98	1631.58	539.92	28.92	439.47	316.83
shoot-Fe-Pi-replication1	354.12	2604.43	713.88	235	336.29	872.87	1097.21	4.98	367.85	872.87	1097.21	47.06	324.27	311.86
Azucena root tip at the hard (wax) layer	561.1	4174.49	4063.35	5645.72	1000.32	1165.68	3594.95	4.89	2796.5	1165.68	3594.95	408.29	657.95	4286.49
Bala root tip at the hard (wax) layer	1032.68	4482.43	4358.98	6004.4	487.83	1020.32	2777.76	5.07	2864.19	1020.32	2777.76	326.58	965.57	4028.34
Azucena root tip buckled at the hard (wax) layer	814.14	4003.81	4153.22	5046.14	1066.28	854.55	2919.88	4.88	2195.95	854.55	2919.88	333.72	598.58	3710.24
Azucena root tip before the hard (wax) layer	803.81	4817.59	3944	6298.24	876.53	1040.46	3119.78	4.88	3235.38	1040.46	3119.78	445.28	745.66	4592.7
Azucena seedling (Control, no Arsenate)	1338.02	2045.26	5710.59	2022.05	911.97	417.24	1369.68	5.28	1503.96	417.24	1369.68	457.23	363.79	1869.39
Azucena seedling with 1ppm Arsenate	1332.68	2270.6	5949.22	3120.53	735.59	1157.32	3159.19	5.2	1969.79	1157.32	3159.19	280.27	621.34	2195.25
Bala seedling (Control, no Arsenate)	1164.77	1545.49	5838.6	1709.97	665.41	257.82	1037.63	5.81	1298.78	257.82	1037.63	409.32	467.88	1812.69
Bala seedling with 1ppm Arsenate	1627.37	1973.47	6378.32	2621.04	460.69	878.92	2275.14	5.2	1622.3	878.92	2275.14	318.77	578.44	1775.87
3-week old IAC165 seedlings, 2-days post-mock treatment (control)	1163.14	1240.74	3821.26	1691.26	732.67	466.16	2291.6	4.85	1490.5	466.16	2291.6	192.5	99.04	1117.85
3-week old IAC165 seedlings, 2-days post-infection with S.Hermonithica parasite	1212.83	1121.87	4479.14	1546.53	880.05	510.05	2439.52	4.85	1479.84	510.05	2439.52	200.57	113.82	1147.87
3-week old IAC165 seedlings, 4-days post-mock treatment (control)	1253.4	1142.63	3560.22	1835.59	451.2	395.36	2295.42	4.85	1574.26	395.36	2295.42	207.42	90.29	1281.53
3-week old IAC165 seedlings, 4-days post-infection with S.Hermonithica parasite	982.04	922.2	3593.02	1003.07	501.1	467.63	2057.27	4.85	860.55	467.63	2057.27	222.04	84.43	979.76
3-week old IAC165 seedlings, 11-days post-mock treatment (control)	1285.61	1175.94	3635.6	1431.53	167.88	220.26	2040.18	4.85	1271.78	220.26	2040.18	177.75	92.01	1288.51
3-week old IAC165 seedlings, 11-days post-infection with S.Hermonithica parasite	873.71	974.69	2798.57	813.7	335.14	424.58	2660.67	4.85	1220.8	424.58	2660.67	178.81	82.21	1016.81
3-week old Nipponbare seedlings, 2-days post-mock treatment (control)	1163.69	1213.12	2791.91	1306.86	423.45	357.83	1736.88	4.85	750.94	357.83	1736.88	202.97	60.94	1021.36
3-week old Nipponbare seedlings, 2-days post-infection with S.Hermonithica parasite	1069.2	1255.61	2592.49	1299.94	424.84	259.98	1697.06	4.85	974.58	259.98	1697.06	199.71	79.6	1037.93
3-week old Nipponbare seedlings, 4-days post-mock treatment (control)	966.84	1148.02	2576.92	1156.05	455.42	624.07	1879.16	4.85	873.75	624.07	1879.16	256.32	73.56	1120.63
3-week old Nipponbare seedlings, 4-days post-infection with S.Hermonithica parasite	836.81	1021.64	2752.44	992.24	545.44	435	1837.98	4.85	733.05	435	1837.98	254.18	46.45	948.45
3-week old Nipponbare seedlings, 11-days post-mock treatment (control)	1128.93	1248.54	2620.31	1179.54	174.59	130.75	1816.81	4.85	1148.66	130.75	1816.81	171.86	97.85	1312.25
3-week old Nipponbare seedlings, 11-days post-infection with S.Hermonithica parasite	716.61	1084.82	2160.42	784.44	472.44	156.61	1935.16	4.85	867.07	156.61	1935.16	185.75	78	1170.27
3-days after leaf mock treated (control)	198.8	2417.67	901.53	300.9	1249.58	5179.98	31.77	5.02	179.56	5179.98	31.77	6.86	767.71	93.48
3-days after leaf infected with M.grisea (virulent isolate FR13)	203.82	1780.77	810.15	203.93	1101.95	4148.87	54.66	5.05	175.69	4148.87	54.66	16.58	720.2	107.57
4-days after leaf mock treated (control)	86.59	2601.9	731.41	150.04	935.84	8243.3	146.7	5.02	177.49	8243.3	146.7	24.18	1253.2	125.11
4-days after leaf infected with M.grisea (virulent isolate FR13)	233.08	2075.47	1191.59	162.68	1254.19	3211.34	258.93	5.02	763.78	3211.34	258.93	49.77	1145.04	352.99
11-day WuYun3 seedlings (control)	304.45	1822.41	775.5	96.96	162.54	483.34	191.46	4.93	466.73	483.34	191.46	25.04	268.96	483.99
11-day WuYun3 seedlings infected with Rice Stripe Virus (via planthoppers)	428.41	1875.07	1259.56	141.46	335.21	507.15	206.16	4.93	395.77	507.15	206.16	18.78	217.63	273.72
11-day KT95-418 seedlings (control)	290.82	2170.68	1181.39	176.74	235.87	947	186.23	4.94	550.17	947	186.23	25.58	423.83	444.22
11-day KT95-418 seedlings infected with Rice Stripe Virus (via planthoppers)	418.21	1533.36	1162.58	141.68	292.75	550.91	234.11	4.93	514.76	550.91	234.11	28.37	306.76	340.78
2 h after mock infection (control)	805.31	4132.61	1833.46	331.83	1332.75	5410.85	346.38	4.8	506.92	5410.85	346.38	25.93	1338.53	395.6
4 h after mock infection (control)	951.74	5128.56	1779.35	411.66	1227.26	5660.93	535.27	4.8	717.32	5660.93	535.27	47.37	1877.07	734.31
8 h after mock infection (control)	832.63	6184.57	1492.84	379.17	1205.79	4126.41	1235.18	4.77	1104.45	4126.41	1235.18	87.31	2391.38	942.72
24 h after mock infection (control)	998.6	4788.62	1902.27	306.53	1379.67	5564.52	355.17	4.83	354.78	5564.52	355.17	19.26	918.14	413.55
96 h after mock infection (control)	1128.2	3971.46	2148.04	318.03	1499.18	2602.92	276.75	4.79	242.5	2602.92	276.75	29.16	588.88	386.59
2 h after inoculation with X. oryzae pv. oryzicola (Xoc) (strain BLS256)	816.79	4059.42	1897.82	319.33	1231.08	4982.06	392.11	4.8	506.35	4982.06	392.11	31.83	1277.08	394.64
4 h after inoculation with X. oryzae pv. oryzicola (Xoc) (strain BLS256)	923.03	4936.59	1784.35	385.57	1239.56	5651.24	543.6	4.8	629.79	5651.24	543.6	46.1	1801.94	713.39
8 h after inoculation with X. oryzae pv. oryzicola (Xoc) (strain BLS256)	762.37	6228.14	1511	399.13	1147.4	4063.06	1144.78	4.78	1046.33	4063.06	1144.78	81.73	2273.93	885.57
24 h after inoculation with X. oryzae pv. oryzicola (Xoc) (strain BLS256)	984.87	4356.01	1951.12	326.2	1400.87	4307.49	369.84	4.83	305.46	4307.49	369.84	19.48	745.67	375.42
96 h after inoculation with X. oryzae pv. oryzicola (Xoc) (strain BLS256)	1076.79	3866.32	2119.28	349.92	1536	2738.81	295.38	4.79	309.53	2738.81	295.38	30.68	751.24	414.32
2 h after inoculation with Xanthomonas oryzae pathovar (pv.) oryzae (Xoo) (strain PXO99A)	809.16	4019.98	1861.49	374.37	1321.21	5217.58	348.66	4.8	506	5217.58	348.66	25.67	1324.9	403.74
4 h after inoculation with Xanthomonas oryzae pathovar (pv.) oryzae (Xoo) (strain PXO99A)	933.9	4911.12	1884.64	390.4	1281.13	5246.29	523.23	4.8	643.29	5246.29	523.23	45.13	1619.13	641.5
8 h after inoculation with Xanthomonas oryzae pathovar (pv.) oryzae (Xoo) (strain PXO99A)	837.05	5851.89	1488.48	363.83	1140.35	2800.8	1088.25	4.78	1117.03	2800.8	1088.25	84.83	2033.68	974.7
24 h after inoculation with Xanthomonas oryzae pathovar (pv.) oryzae (Xoo) (strain PXO99A)	901.12	4717.36	1936.66	329.07	1482.22	5599.56	409.05	4.83	404.61	5599.56	409.05	20.64	883.63	424.38
96 h after inoculation with Xanthomonas oryzae pathovar (pv.) oryzae (Xoo) (strain PXO99A)	1139.05	3689.64	2294.05	302.93	1592.36	1843.33	276.56	4.79	278.35	1843.33	276.56	26.82	557.67	407.84
Seedling control_rep1	1402.9	4075.87	5478.48	2344.34	1395.49	387.86	1575.52	4.65	1632.18	387.86	1575.52	91.79	574.14	1722.39
Seedling_IAA treated_rep1	1682.75	3901.5	5330.84	2223.29	1200.53	359	1549.4	4.65	1962.07	359	1549.4	101.86	664.43	1780.51
Seedling_BAP treated_rep1	1491.9	3934.94	5096.24	2222.1	1375.87	544.5	1406.78	4.67	1775.93	544.5	1406.78	93.94	734.94	1848.77
Root_DMSO-_30min_rep 1	1423.69	1778.29	4120.65	1021.07	549.99	374.52	845.64	4.73	957.65	374.52	845.64	458.55	330.39	1217.11
Root_tZ-_30min_rep 1	2022.22	1504.6	14382.7	2162.33	2903.88	311.54	742.94	4.73	2005.09	311.54	742.94	310.74	357.51	906.01
Root_DMSO-_120min_rep 1	1798.57	2155.42	4103.4	1381.45	606.53	476.76	984.05	4.73	1200.15	476.76	984.05	471.47	386.57	1474.41
Root_tZ-_120min_rep 1	2096.16	1630.3	13129.9	1999.41	2143.78	343.17	764.62	4.73	1718.28	343.17	764.62	376.89	361.4	998.69
Leaf_DMSO-_30min_rep 1	369.5	2730.16	1726.15	175.41	484.3	352	547.62	4.73	298.67	352	547.62	90.52	935.56	424.94
Leaf_tZ-_30min_rep 1	463.71	2407.39	4145.83	621.48	740.74	192.89	398.98	4.73	432.88	192.89	398.98	127.15	1318.17	904.87
Leaf_DMSO-_120min_rep 1	345.66	2798.42	1825.92	245.34	573.9	411.96	550.1	4.73	340.18	411.96	550.1	103.15	1017.4	475.89
Leaf_tZ-_120min_rep 1	389.94	2460.78	3162.8	708.71	638.98	299.79	425.3	4.73	437.42	299.79	425.3	126.14	1479.71	893.87
RNA Expression — Differential expression under Stress
About Data Source – Low
High
Probe Set ID	Os.7646.1.S1_a_at	Os.18547.1.S1_at	Os.9.1.S1_s_at	Os.4167.1.S1_at	Os.4772.1.S1_at	Os.4417.1.S1_at	Os.18966.2.S1_at		Os.10389.1.S1_at	Os.4417.1.S1_at	Os.18966.2.S1_at	Os.27193.1.S1_at	Os.27749.1.S1_at	Os.9175.1.S1_at
7-day old seedling GSM159259 C.Mn (intensity)	776.85	2158.28	2068.84	900.41	662.23	629.35	736.36		705.81	629.35	736.36	43.28	408.39	689.79
Drought stress GSM159262 (intensity)	390.41	1162.08	2653.44	432.36	519.43	132.73	588.67		456.48	132.73	588.67	22.46	298.92	297.31
Salt stress GSM159265 (intensity)	440.49	1533.07	2232.96	530.12	719.88	149.43	433.16		483.22	149.43	433.16	20.96	211.66	482.76
Cold stress GSM159268 (intensity)	700.99	2022.98	2442.07	847.95	834.89	294.15	693.59		676.88	294.15	693.59	37.36	259.23	431.14
Control v Drought (Fold-change)	-1.98985	-1.85726	1.28257	-2.08255	-1.27492	-4.74162	-1.25089		-1.54621	-4.74162	-1.25089	-1.9276	-1.36626	-2.32009
Control v Drought Bayes p-value	0	0	2e-05	0	0.002371	0	0.002807		5e-06	0	0.002807	0.000667	0.00065	0
Control v Drought PPDE(<p)	1	1	0.999976	1	0.998798	1	0.998866		0.999999	1	0.998866	0.999954	0.999865	1
Control v Salt (Fold-change)	-1.76361	-1.40781	1.07933	-1.69852	1.08706	-4.21176	-1.69995		-1.46066	-4.21176	-1.69995	-2.06483	-1.92946	-1.42883
Control v Salt Bayes p-value	1e-06	4e-06	0.202866	1e-06	0.363786	0	1e-06		3.8e-05	0	1e-06	0.000336	0	0.000145
Control v Salt PPDE(<p)	0.999999	0.99999	0.912244	0.999999	0.837644	1	0.999998		0.99997	1	0.999998	0.999947	1	0.999868
Control v Cold (Fold-change)	-1.10823	-1.06688	1.1804	-1.06186	1.26072	-2.13958	-1.06166		-1.04275	-2.13958	-1.06166	-1.15855	-1.57544	-1.59994
Control v Cold Bayes p-value	0.180188	0.392725	0.009763	0.408006	0.007363	0	0.521911		0.625876	0	0.521911	0.359522	6.2e-05	5e-06
Control v Cold PPDE(<p)	0.794123	0.736	0.978374	0.693031	0.985229	0.999998	0.664708		0.600566	0.999998	0.664708	0.713693	0.999818	0.999973
14 day old seedling GSM357122 (intensity)	416.28	3933.38	1704.25	245.01	597.7	37.39	1022.8		499.33	37.39	1022.8	176.82	238.67	687.42
14 day old seedling heat shock GSM357135 (intensity)	753.34	7391.18	1405.86	445.54	1645.04	1199.96	1224.85		1608.83	1199.96	1224.85	241.15	511.81	980.68
Control v Heatshock (Fold-change)	1.80972	1.87909	-1.21224	1.81849	2.75229	32.0914	1.19755		3.222	32.0914	1.19755	1.36382	2.1444	1.42662
Control v Heatshock Bayes p-value	9.7e-05	6e-06	0.269936	0.000145	0	0	0.27672		0	0	0.27672	0.075123	1e-06	0.008761
Control v Heatshock PPDE(<p)	0.997732	0.999727	0.856515	0.995049	0.99998	1	0.84648		0.999991	1	0.84648	0.927492	0.999256	0.972172

## Sheet: Sheet2
Probe Set ID	Os.7646.1.S1_a_at	Os.18547.1.S1_at	Os.9.1.S1_s_at	Os.4167.1.S1_at	Os.4772.1.S1_at	Os.4417.1.S1_at	Os.18966.2.S1_at	Os.10389.1.S1_at	Os.4417.1.S1_at	Os.18966.2.S1_at	Os.27193.1.S1_at	Os.27749.1.S1_at	Os.9175.1.S1_at
7-day old seedling GSM159259 C.Mn (intensity)	776.85	2158.28	2068.84	900.41	662.23	629.35	736.36	705.81	629.35	736.36	43.28	408.39	689.79
Drought stress GSM159262 (intensity)	390.41	1162.08	2653.44	432.36	519.43	132.73	588.67	456.48	132.73	588.67	22.46	298.92	297.31
Salt stress GSM159265 (intensity)	440.49	1533.07	2232.96	530.12	719.88	149.43	433.16	483.22	149.43	433.16	20.96	211.66	482.76
Cold stress GSM159268 (intensity)	700.99	2022.98	2442.07	847.95	834.89	294.15	693.59	676.88	294.15	693.59	37.36	259.23	431.14
Control v Drought (Fold-change)	-1.98985	-1.85726	1.28257	-2.08255	-1.27492	-4.74162	-1.25089	-1.54621	-4.74162	-1.25089	-1.9276	-1.36626	-2.32009
Control v Drought Bayes p-value	0	0	2e-05	0	0.002371	0	0.002807	5e-06	0	0.002807	0.000667	0.00065	0
Control v Drought PPDE(<p)	1	1	0.999976	1	0.998798	1	0.998866	0.999999	1	0.998866	0.999954	0.999865	1
Control v Salt (Fold-change)	-1.76361	-1.40781	1.07933	-1.69852	1.08706	-4.21176	-1.69995	-1.46066	-4.21176	-1.69995	-2.06483	-1.92946	-1.42883
Control v Salt Bayes p-value	1e-06	4e-06	0.202866	1e-06	0.363786	0	1e-06	3.8e-05	0	1e-06	0.000336	0	0.000145
Control v Salt PPDE(<p)	0.999999	0.99999	0.912244	0.999999	0.837644	1	0.999998	0.99997	1	0.999998	0.999947	1	0.999868
Control v Cold (Fold-change)	-1.10823	-1.06688	1.1804	-1.06186	1.26072	-2.13958	-1.06166	-1.04275	-2.13958	-1.06166	-1.15855	-1.57544	-1.59994
Control v Cold Bayes p-value	0.180188	0.392725	0.009763	0.408006	0.007363	0	0.521911	0.625876	0	0.521911	0.359522	6.2e-05	5e-06
Control v Cold PPDE(<p)	0.794123	0.736	0.978374	0.693031	0.985229	0.999998	0.664708	0.600566	0.999998	0.664708	0.713693	0.999818	0.999973
14 day old seedling GSM357122 (intensity)	416.28	3933.38	1704.25	245.01	597.7	37.39	1022.8	499.33	37.39	1022.8	176.82	238.67	687.42
14 day old seedling heat shock GSM357135 (intensity)	753.34	7391.18	1405.86	445.54	1645.04	1199.96	1224.85	1608.83	1199.96	1224.85	241.15	511.81	980.68
Control v Heatshock (Fold-change)	1.80972	1.87909	-1.21224	1.81849	2.75229	32.0914	1.19755	3.222	32.0914	1.19755	1.36382	2.1444	1.42662
Control v Heatshock Bayes p-value	9.7e-05	6e-06	0.269936	0.000145	0	0	0.27672	0	0	0.27672	0.075123	1e-06	0.008761
Control v Heatshock PPDE(<p)	0.997732	0.999727	0.856515	0.995049	0.99998	1	0.84648	0.999991	1	0.84648	0.927492	0.999256	0.972172
