# Supplementary material for: Global analysis of threonine metabolism genes unravel key players in rice to improve the abiotic stress tolerance
Source: Sci Rep. 2018 Jun 18;8:9270. doi: 10.1038/s41598-018-27703-8 (PMC6006157; doi:10.1038/s41598-018-27703-8)
Supplement: Supplementary file 3 — Dataset 3 [file 41598_2018_27703_MOESM3_ESM.xlsx]

## Sheet: Sheet1
					Supplementary Table 3: Functional details of AbSR – ThrMPG.
S.No	YOUR_IDENTIFIER/threonine	LOCI	MODEL_LOCUS	IDS	ANNOTATIONS	MODEL_SEQUENCES	TISSUES	EXPRESSED_IN	STRESS_EXPRESSION	EXP_SHOWN_MOTIFS	PREDICTED_LOCATIONS	EXP_SHOWN_LOCS	EXPRESSOLOGS	ORTHOLOGY	MODEL_LOCUS
1	LOC_Os01g65090.1	1	LOC_Os01g65090.1	60	aminotransferase, classes I and II, d... [v7]	DNA 3376 bp; Upstream 1003 bp; CDS 1377 bp; Peptide 458 aa	41 of 41	Seed, Germination, Seedling, Germination (N), Seedling (N), Seedling (A/N switches), Leaf, Root, Flower	Control (D,S,C), Drought, Salt, Cold, Control (H), Heat	25 upstream DNA binding motif names	chloroplast + 3 more from 8 preds	plastid in 1 pub	AT2G22250 (1 probe)	Gramene 1; InParanoid 1 At + 0 Os	LOC_Os01g65090.1
2	LOC_Os02g55420.1	1	LOC_Os02g55420.1	76	aminotransferase, classes I and II, d... [v7]	DNA 4372 bp; Upstream 1003 bp; CDS 1377 bp; Peptide 458 aa	41 of 41	Seed, Germination, Seedling, Germination (N), Seedling (N), Seedling (A/N switches), Leaf, Root, Flower	Control (D,S,C), Drought, Salt, Cold, Control (H), Heat	33 upstream DNA binding motif names	chloroplast + 2 more from 7 preds	etioplasts in 1 pub	AT4G31990 (1 probe)	Gramene 1; InParanoid 1 At + 0 Os	LOC_Os02g55420.1
3	LOC_Os01g55540.1	1	LOC_Os01g55540.1	176	aminotransferase, classes I and II, d... [v7]	DNA 5040 bp; Upstream 1003 bp; CDS 1383 bp; Peptide 460 aa	41 of 41	Seed, Germination, Seedling, Germination (N), Seedling (N), Seedling (A/N switches), Leaf, Root, Flower	Control (D,S,C), Drought, Salt, Cold, Control (H), Heat	40 upstream DNA binding motif names	chloroplast + 2 more from 7 preds		AT5G19550 + 2 more (6 probes)	Gramene 3; InParanoid 1 At + 0 Os	LOC_Os01g55540.1
4	LOC_Os02g14110.1	1	LOC_Os02g14110.1	79	aminotransferase, classes I and II, d... [v7]	DNA 4980 bp; Upstream 1003 bp; CDS 1299 bp; Peptide 432 aa	41 of 41	Seed, Germination, Seedling, Germination (N), Seedling (N), Seedling (A/N switches), Leaf, Root, Flower	Control (D,S,C), Drought, Salt, Cold, Control (H), Heat	33 upstream DNA binding motif names	mitochondrion + 2 more from 8 preds	mitochondrion + 1 more in 2 pubs	AT2G30970 (3 probes)	Gramene 1; InParanoid 1 At + 1 Os	LOC_Os02g14110.1
5	LOC_Os06g35540.1	1	LOC_Os06g35540.1	66	aminotransferase, classes I and II, d... [v7]	DNA 4680 bp; Upstream 1003 bp; CDS 1392 bp; Peptide 463 aa	41 of 41	Seed, Germination, Seedling, Germination (N), Seedling (N), Seedling (A/N switches), Leaf, Root, Flower	Control (D,S,C), Drought, Salt, Cold, Control (H), Heat	34 upstream DNA binding motif names	mitochondrion + 1 more from 7 preds	mitochondrion + 2 more in 4 pubs	AT2G30970 (1 probe)	Gramene 1; InParanoid 1 At + 1 Os	LOC_Os06g35540.1
6	LOC_Os09g12290.1	1	LOC_Os09g12290.1	78	bifunctional aspartokinase/homoserine... [v7]	DNA 14468 bp; Upstream 1003 bp; CDS 2748 bp; Peptide 915 aa	40 of 41	Seed, Germination, Seedling, Germination (N), Seedling (N), Seedling (A/N switches), Leaf, Root, Flower	Control (D,S,C), Drought, Salt, Cold, Control (H), Heat	31 upstream DNA binding motif names	mitochondrion + 1 more from 6 preds		AT1G31230 + 1 more (2 probes)	Gramene 2; InParanoid 2 At + 1 Os	LOC_Os09g12290.1
7	LOC_Os08g25390.1	1	LOC_Os08g25390.1	64	bifunctional aspartokinase/homoserine... [v7]	DNA 11752 bp; Upstream 1003 bp; CDS 2766 bp; Peptide 921 aa	41 of 41	Seed, Germination, Seedling, Germination (N), Seedling (N), Seedling (A/N switches), Leaf, Root, Flower	Control (D,S,C), Drought, Salt, Cold, Control (H), Heat	26 upstream DNA binding motif names	chloroplast + 3 more from 8 preds	etioplasts + 1 more in 2 pubs	AT1G31230 + 1 more (4 probes)	Gramene 2; InParanoid 2 At + 1 Os	LOC_Os08g25390.1
8	LOC_Os09g21490.1	1	LOC_Os09g21490.1	16	expressed protein [v7]	DNA 1785 bp; Upstream 1003 bp; CDS 645 bp; Peptide 214 aa	5 of 41	Seed, Seedling, Leaf	Control (H)	21 upstream DNA binding motif names	cytosol + 1 more from 2 preds				LOC_Os09g21490.1
9	LOC_Os03g55280.1	1	LOC_Os03g55280.1	50	semialdehyde dehydrogenase, NAD bindi... [v7]	DNA 3225 bp; Upstream 1003 bp; CDS 1128 bp; Peptide 375 aa	41 of 41	Seed, Germination, Seedling, Germination (N), Seedling (N), Seedling (A/N switches), Leaf, Root, Flower	Control (D,S,C), Drought, Salt, Cold, Control (H), Heat	37 upstream DNA binding motif names	chloroplast + 3 more from 8 preds	etioplasts + 1 more in 2 pubs	AT1G14810 (1 probe)	Gramene 1; InParanoid 1 At + 0 Os	LOC_Os03g55280.1
10	LOC_Os11g03470.1	1	LOC_Os11g03470.1	49	bifunctional aspartokinase/homoserine... [v7]	DNA 4006 bp; Upstream 1003 bp; CDS 1188 bp; Peptide 395 aa				29 upstream DNA binding motif names	mitochondrion + 3 more from 6 preds		AT5G21060 (1 probe)	Gramene 1; InParanoid 1 At + 1 Os	LOC_Os11g03470.1
11	LOC_Os12g03190.1	1	LOC_Os12g03190.1	69	bifunctional aspartokinase/homoserine... [v7]	DNA 3877 bp; Upstream 1003 bp; CDS 1155 bp; Peptide 384 aa				29 upstream DNA binding motif names	mitochondrion + 3 more from 6 preds		AT5G21060 (1 probe)	Gramene 1; InParanoid 1 At + 1 Os	LOC_Os12g03190.1
12	LOC_Os09g12290.1	1	LOC_Os09g12290.1	78	bifunctional aspartokinase/homoserine... [v7]	DNA 14468 bp; Upstream 1003 bp; CDS 2748 bp; Peptide 915 aa	40 of 41	Seed, Germination, Seedling, Germination (N), Seedling (N), Seedling (A/N switches), Leaf, Root, Flower	Control (D,S,C), Drought, Salt, Cold, Control (H), Heat	31 upstream DNA binding motif names	mitochondrion + 1 more from 6 preds		AT1G31230 + 1 more (2 probes)	Gramene 2; InParanoid 2 At + 1 Os	LOC_Os09g12290.1
13	LOC_Os08g25390.1	1	LOC_Os08g25390.1	64	bifunctional aspartokinase/homoserine... [v7]	DNA 11752 bp; Upstream 1003 bp; CDS 2766 bp; Peptide 921 aa	41 of 41	Seed, Germination, Seedling, Germination (N), Seedling (N), Seedling (A/N switches), Leaf, Root, Flower	Control (D,S,C), Drought, Salt, Cold, Control (H), Heat	26 upstream DNA binding motif names	chloroplast + 3 more from 8 preds	etioplasts + 1 more in 2 pubs	AT1G31230 + 1 more (4 probes)	Gramene 2; InParanoid 2 At + 1 Os	LOC_Os08g25390.1
14	LOC_Os02g58510.1	1	LOC_Os02g58510.1	57	GHMP kinases ATP-binding protein, put... [v7]	DNA 1137 bp; Upstream 1003 bp; CDS 1137 bp; Peptide 378 aa	41 of 41	Seed, Germination, Seedling, Germination (N), Seedling (N), Seedling (A/N switches), Leaf, Root, Flower	Control (D,S,C), Drought, Salt, Cold, Control (H), Heat	28 upstream DNA binding motif names	chloroplast + 3 more from 8 preds	plastid + 1 more in 2 pubs	AT2G17265 (1 probe)	Gramene 2; InParanoid 1 At + 0 Os	LOC_Os02g58510.1
15	LOC_Os01g49890.1	1	LOC_Os01g49890.1	54	threonine synthase, chloroplast precu... [v7]	DNA 1986 bp; Upstream 1003 bp; CDS 1578 bp; Peptide 525 aa	41 of 41	Seed, Germination, Seedling, Germination (N), Seedling (N), Seedling (A/N switches), Leaf, Root, Flower	Control (D,S,C), Drought, Salt, Cold, Control (H), Heat	30 upstream DNA binding motif names	chloroplast + 3 more from 8 preds		AT1G72810 + 1 more (2 probes)	Gramene 2; InParanoid 2 At + 1 Os	LOC_Os01g49890.1
16	LOC_Os05g47640.1	1	LOC_Os05g47640.1	53	threonine synthase, chloroplast precu... [v7]	DNA 2028 bp; Upstream 1003 bp; CDS 1566 bp; Peptide 521 aa	41 of 41	Seed, Germination, Seedling, Germination (N), Seedling (N), Seedling (A/N switches), Leaf, Root, Flower	Control (D,S,C), Drought, Salt, Cold, Control (H), Heat	28 upstream DNA binding motif names	chloroplast + 2 more from 7 preds		AT4G29840 + 1 more (2 probes)	Gramene 2; InParanoid 2 At + 1 Os	LOC_Os05g47640.1
