# Supplementary material for: Global analysis of threonine metabolism genes unravel key players in rice to improve the abiotic stress tolerance
Source: Sci Rep. 2018 Jun 18;8:9270. doi: 10.1038/s41598-018-27703-8 (PMC6006157; doi:10.1038/s41598-018-27703-8)
Supplement: Supplementary file 4 — Dataset 4 [file 41598_2018_27703_MOESM4_ESM.xlsx]

## Sheet: Sheet1
Supplementary Table 4: ThrMPG with their co-expression.
AbSR -ThrMPG and their Co - expression
Query A			Query B			r-value
Gene A	Probe A	Matches	Gene B	Probe B	Matches
LOC_Os01g49890	Os.27749.1.S1_at	8	LOC_Os01g55540	Os.9.1.S1_s_at	11	0.14
LOC_Os01g49890	Os.27749.1.S1_at	8	LOC_Os01g55540	Os.9.1.S1_at	9	0.081
LOC_Os01g49890	Os.27749.1.S1_at	8	LOC_Os01g65090	Os.7646.1.S1_a_at	11	0.301
LOC_Os01g49890	Os.27749.1.S1_at	8	LOC_Os02g14110	Os.4167.1.S1_at	7	0.062
LOC_Os01g49890	Os.27749.1.S1_at	8	LOC_Os02g55420	Os.18547.1.S1_at	4	0.716
LOC_Os01g49890	Os.27749.1.S1_at	8	LOC_Os02g58510	Os.27193.1.S1_at	7	0.174
LOC_Os01g49890	Os.27749.1.S1_at	8	LOC_Os03g55280	Os.10389.1.S1_at	6	0.351
LOC_Os01g49890	Os.27749.1.S1_at	8	LOC_Os05g47640	Os.9175.1.S1_at	5	0.254
LOC_Os01g49890	Os.27749.1.S1_at	8	LOC_Os06g35540	Os.4772.1.S1_at	6	0.282
LOC_Os01g49890	Os.27749.1.S1_at	8	LOC_Os08g25390	Os.18966.1.S1_a_at	11	0.342
LOC_Os01g49890	Os.27749.1.S1_at	8	LOC_Os08g25390	Os.18966.2.S1_at	3	0.304
LOC_Os01g49890	Os.27749.1.S1_at	8	LOC_Os09g12290	Os.4417.1.S1_at	2	0.477
LOC_Os01g49890	Os.27749.1.S1_at	8	LOC_Os09g21490	OsAffx.29962.1.S1_at	11	-0.422
LOC_Os01g49890	Os.27749.1.S1_at	8	LOC_Os11g03470	Os.9497.1.S1_at	9	0.305
LOC_Os01g49890	Os.27749.1.S1_at	8	LOC_Os12g03190	Os.9497.1.S1_at	9	0.305
LOC_Os01g55540	Os.9.1.S1_s_at	11	LOC_Os01g65090	Os.7646.1.S1_a_at	11	0.301
LOC_Os01g55540	Os.9.1.S1_at	9	LOC_Os01g65090	Os.7646.1.S1_a_at	11	0.301
LOC_Os01g55540	Os.9.1.S1_s_at	11	LOC_Os02g14110	Os.4167.1.S1_at	7	0.062
LOC_Os01g55540	Os.9.1.S1_at	9	LOC_Os02g14110	Os.4167.1.S1_at	7	0.062
LOC_Os01g55540	Os.9.1.S1_s_at	11	LOC_Os02g55420	Os.18547.1.S1_at	4	0.716
LOC_Os01g55540	Os.9.1.S1_at	9	LOC_Os02g55420	Os.18547.1.S1_at	4	0.716
LOC_Os01g55540	Os.9.1.S1_s_at	11	LOC_Os02g58510	Os.27193.1.S1_at	7	0.174
LOC_Os01g55540	Os.9.1.S1_at	9	LOC_Os02g58510	Os.27193.1.S1_at	7	0.174
LOC_Os01g55540	Os.9.1.S1_s_at	11	LOC_Os03g55280	Os.10389.1.S1_at	6	0.351
LOC_Os01g55540	Os.9.1.S1_at	9	LOC_Os03g55280	Os.10389.1.S1_at	6	0.351
LOC_Os01g55540	Os.9.1.S1_s_at	11	LOC_Os05g47640	Os.9175.1.S1_at	5	0.254
LOC_Os01g55540	Os.9.1.S1_at	9	LOC_Os05g47640	Os.9175.1.S1_at	5	0.254
LOC_Os01g55540	Os.9.1.S1_s_at	11	LOC_Os06g35540	Os.4772.1.S1_at	6	0.282
LOC_Os01g55540	Os.9.1.S1_at	9	LOC_Os06g35540	Os.4772.1.S1_at	6	0.282
LOC_Os01g55540	Os.9.1.S1_s_at	11	LOC_Os08g25390	Os.18966.1.S1_a_at	11	0.342
LOC_Os01g55540	Os.9.1.S1_s_at	11	LOC_Os08g25390	Os.18966.2.S1_at	3	0.304
LOC_Os01g55540	Os.9.1.S1_at	9	LOC_Os08g25390	Os.18966.1.S1_a_at	11	0.342
LOC_Os01g55540	Os.9.1.S1_at	9	LOC_Os08g25390	Os.18966.2.S1_at	3	0.304
LOC_Os01g55540	Os.9.1.S1_s_at	11	LOC_Os09g12290	Os.4417.1.S1_at	2	0.477
LOC_Os01g55540	Os.9.1.S1_at	9	LOC_Os09g12290	Os.4417.1.S1_at	2	0.477
LOC_Os01g55540	Os.9.1.S1_s_at	11	LOC_Os09g21490	OsAffx.29962.1.S1_at	11	-0.422
LOC_Os01g55540	Os.9.1.S1_at	9	LOC_Os09g21490	OsAffx.29962.1.S1_at	11	-0.422
LOC_Os01g55540	Os.9.1.S1_s_at	11	LOC_Os11g03470	Os.9497.1.S1_at	9	0.305
LOC_Os01g55540	Os.9.1.S1_at	9	LOC_Os11g03470	Os.9497.1.S1_at	9	0.305
LOC_Os01g55540	Os.9.1.S1_s_at	11	LOC_Os12g03190	Os.9497.1.S1_at	9	0.305
LOC_Os01g55540	Os.9.1.S1_at	9	LOC_Os12g03190	Os.9497.1.S1_at	9	0.305
LOC_Os01g65090	Os.7646.1.S1_a_at	11	LOC_Os02g14110	Os.4167.1.S1_at	7	0.062
LOC_Os01g65090	Os.7646.1.S1_a_at	11	LOC_Os02g55420	Os.18547.1.S1_at	4	0.716
LOC_Os01g65090	Os.7646.1.S1_a_at	11	LOC_Os02g58510	Os.27193.1.S1_at	7	0.174
LOC_Os01g65090	Os.7646.1.S1_a_at	11	LOC_Os03g55280	Os.10389.1.S1_at	6	0.351
LOC_Os01g65090	Os.7646.1.S1_a_at	11	LOC_Os05g47640	Os.9175.1.S1_at	5	0.254
LOC_Os01g65090	Os.7646.1.S1_a_at	11	LOC_Os06g35540	Os.4772.1.S1_at	6	0.282
LOC_Os01g65090	Os.7646.1.S1_a_at	11	LOC_Os08g25390	Os.18966.1.S1_a_at	11	0.342
LOC_Os01g65090	Os.7646.1.S1_a_at	11	LOC_Os08g25390	Os.18966.2.S1_at	3	0.304
LOC_Os01g65090	Os.7646.1.S1_a_at	11	LOC_Os09g12290	Os.4417.1.S1_at	2	0.477
LOC_Os01g65090	Os.7646.1.S1_a_at	11	LOC_Os09g21490	OsAffx.29962.1.S1_at	11	-0.422
LOC_Os01g65090	Os.7646.1.S1_a_at	11	LOC_Os11g03470	Os.9497.1.S1_at	9	0.305
LOC_Os01g65090	Os.7646.1.S1_a_at	11	LOC_Os12g03190	Os.9497.1.S1_at	9	0.305
LOC_Os02g14110	Os.4167.1.S1_at	7	LOC_Os02g55420	Os.18547.1.S1_at	4	0.716
LOC_Os02g14110	Os.4167.1.S1_at	7	LOC_Os02g58510	Os.27193.1.S1_at	7	0.174
LOC_Os02g14110	Os.4167.1.S1_at	7	LOC_Os03g55280	Os.10389.1.S1_at	6	0.351
LOC_Os02g14110	Os.4167.1.S1_at	7	LOC_Os05g47640	Os.9175.1.S1_at	5	0.254
LOC_Os02g14110	Os.4167.1.S1_at	7	LOC_Os06g35540	Os.4772.1.S1_at	6	0.282
LOC_Os02g14110	Os.4167.1.S1_at	7	LOC_Os08g25390	Os.18966.1.S1_a_at	11	0.342
LOC_Os02g14110	Os.4167.1.S1_at	7	LOC_Os08g25390	Os.18966.2.S1_at	3	0.304
LOC_Os02g14110	Os.4167.1.S1_at	7	LOC_Os09g12290	Os.4417.1.S1_at	2	0.477
LOC_Os02g14110	Os.4167.1.S1_at	7	LOC_Os09g21490	OsAffx.29962.1.S1_at	11	-0.422
LOC_Os02g14110	Os.4167.1.S1_at	7	LOC_Os11g03470	Os.9497.1.S1_at	9	0.305
LOC_Os02g14110	Os.4167.1.S1_at	7	LOC_Os12g03190	Os.9497.1.S1_at	9	0.305
LOC_Os02g55420	Os.18547.1.S1_at	4	LOC_Os02g58510	Os.27193.1.S1_at	7	0.174
LOC_Os02g55420	Os.18547.1.S1_at	4	LOC_Os03g55280	Os.10389.1.S1_at	6	0.351
LOC_Os02g55420	Os.18547.1.S1_at	4	LOC_Os05g47640	Os.9175.1.S1_at	5	0.254
LOC_Os02g55420	Os.18547.1.S1_at	4	LOC_Os06g35540	Os.4772.1.S1_at	6	0.282
LOC_Os02g55420	Os.18547.1.S1_at	4	LOC_Os08g25390	Os.18966.1.S1_a_at	11	0.342
LOC_Os02g55420	Os.18547.1.S1_at	4	LOC_Os08g25390	Os.18966.2.S1_at	3	0.304
LOC_Os02g55420	Os.18547.1.S1_at	4	LOC_Os09g12290	Os.4417.1.S1_at	2	0.477
LOC_Os02g55420	Os.18547.1.S1_at	4	LOC_Os09g21490	OsAffx.29962.1.S1_at	11	-0.422
LOC_Os02g55420	Os.18547.1.S1_at	4	LOC_Os11g03470	Os.9497.1.S1_at	9	0.305
LOC_Os02g55420	Os.18547.1.S1_at	4	LOC_Os12g03190	Os.9497.1.S1_at	9	0.305
LOC_Os02g58510	Os.27193.1.S1_at	7	LOC_Os03g55280	Os.10389.1.S1_at	6	0.351
LOC_Os02g58510	Os.27193.1.S1_at	7	LOC_Os05g47640	Os.9175.1.S1_at	5	0.254
LOC_Os02g58510	Os.27193.1.S1_at	7	LOC_Os06g35540	Os.4772.1.S1_at	6	0.282
LOC_Os02g58510	Os.27193.1.S1_at	7	LOC_Os08g25390	Os.18966.1.S1_a_at	11	0.342
LOC_Os02g58510	Os.27193.1.S1_at	7	LOC_Os08g25390	Os.18966.2.S1_at	3	0.304
LOC_Os02g58510	Os.27193.1.S1_at	7	LOC_Os09g12290	Os.4417.1.S1_at	2	0.477
LOC_Os02g58510	Os.27193.1.S1_at	7	LOC_Os09g21490	OsAffx.29962.1.S1_at	11	-0.422
LOC_Os02g58510	Os.27193.1.S1_at	7	LOC_Os11g03470	Os.9497.1.S1_at	9	0.305
LOC_Os02g58510	Os.27193.1.S1_at	7	LOC_Os12g03190	Os.9497.1.S1_at	9	0.305
LOC_Os03g55280	Os.10389.1.S1_at	6	LOC_Os05g47640	Os.9175.1.S1_at	5	0.254
LOC_Os03g55280	Os.10389.1.S1_at	6	LOC_Os06g35540	Os.4772.1.S1_at	6	0.282
LOC_Os03g55280	Os.10389.1.S1_at	6	LOC_Os08g25390	Os.18966.1.S1_a_at	11	0.342
LOC_Os03g55280	Os.10389.1.S1_at	6	LOC_Os08g25390	Os.18966.2.S1_at	3	0.304
LOC_Os03g55280	Os.10389.1.S1_at	6	LOC_Os09g12290	Os.4417.1.S1_at	2	0.477
LOC_Os03g55280	Os.10389.1.S1_at	6	LOC_Os09g21490	OsAffx.29962.1.S1_at	11	-0.422
LOC_Os03g55280	Os.10389.1.S1_at	6	LOC_Os11g03470	Os.9497.1.S1_at	9	0.305
LOC_Os03g55280	Os.10389.1.S1_at	6	LOC_Os12g03190	Os.9497.1.S1_at	9	0.305
LOC_Os05g47640	Os.9175.1.S1_at	5	LOC_Os06g35540	Os.4772.1.S1_at	6	0.282
LOC_Os05g47640	Os.9175.1.S1_at	5	LOC_Os08g25390	Os.18966.1.S1_a_at	11	0.342
LOC_Os05g47640	Os.9175.1.S1_at	5	LOC_Os08g25390	Os.18966.2.S1_at	3	0.304
LOC_Os05g47640	Os.9175.1.S1_at	5	LOC_Os09g12290	Os.4417.1.S1_at	2	0.477
LOC_Os05g47640	Os.9175.1.S1_at	5	LOC_Os09g21490	OsAffx.29962.1.S1_at	11	-0.422
LOC_Os05g47640	Os.9175.1.S1_at	5	LOC_Os11g03470	Os.9497.1.S1_at	9	0.305
LOC_Os05g47640	Os.9175.1.S1_at	5	LOC_Os12g03190	Os.9497.1.S1_at	9	0.305
LOC_Os06g35540	Os.4772.1.S1_at	6	LOC_Os08g25390	Os.18966.1.S1_a_at	11	0.342
LOC_Os06g35540	Os.4772.1.S1_at	6	LOC_Os08g25390	Os.18966.2.S1_at	3	0.304
LOC_Os06g35540	Os.4772.1.S1_at	6	LOC_Os09g12290	Os.4417.1.S1_at	2	0.477
LOC_Os06g35540	Os.4772.1.S1_at	6	LOC_Os09g21490	OsAffx.29962.1.S1_at	11	-0.422
LOC_Os06g35540	Os.4772.1.S1_at	6	LOC_Os11g03470	Os.9497.1.S1_at	9	0.305
LOC_Os06g35540	Os.4772.1.S1_at	6	LOC_Os12g03190	Os.9497.1.S1_at	9	0.305
LOC_Os08g25390	Os.18966.1.S1_a_at	11	LOC_Os09g12290	Os.4417.1.S1_at	2	0.477
LOC_Os08g25390	Os.18966.2.S1_at	3	LOC_Os09g12290	Os.4417.1.S1_at	2	0.477
LOC_Os08g25390	Os.18966.1.S1_a_at	11	LOC_Os09g21490	OsAffx.29962.1.S1_at	11	-0.422
LOC_Os08g25390	Os.18966.2.S1_at	3	LOC_Os09g21490	OsAffx.29962.1.S1_at	11	-0.422
LOC_Os08g25390	Os.18966.1.S1_a_at	11	LOC_Os11g03470	Os.9497.1.S1_at	9	0.305
LOC_Os08g25390	Os.18966.2.S1_at	3	LOC_Os11g03470	Os.9497.1.S1_at	9	0.305
LOC_Os08g25390	Os.18966.1.S1_a_at	11	LOC_Os12g03190	Os.9497.1.S1_at	9	0.305
LOC_Os08g25390	Os.18966.2.S1_at	3	LOC_Os12g03190	Os.9497.1.S1_at	9	0.305
LOC_Os09g12290	Os.4417.1.S1_at	2	LOC_Os09g21490	OsAffx.29962.1.S1_at	11	-0.422
LOC_Os09g12290	Os.4417.1.S1_at	2	LOC_Os11g03470	Os.9497.1.S1_at	9	0.305
LOC_Os09g12290	Os.4417.1.S1_at	2	LOC_Os12g03190	Os.9497.1.S1_at	9	0.305
LOC_Os09g21490	OsAffx.29962.1.S1_at	11	LOC_Os11g03470	Os.9497.1.S1_at	9	0.305
LOC_Os09g21490	OsAffx.29962.1.S1_at	11	LOC_Os12g03190	Os.9497.1.S1_at	9	0.305
LOC_Os11g03470	Os.9497.1.S1_at	9	LOC_Os12g03190	Os.9497.1.S1_at	9	0.305
