# Supplementary material for: Global analysis of threonine metabolism genes unravel key players in rice to improve the abiotic stress tolerance
Source: Sci Rep. 2018 Jun 18;8:9270. doi: 10.1038/s41598-018-27703-8 (PMC6006157; doi:10.1038/s41598-018-27703-8)
Supplement: Supplementary file 5 — Dataset 5 [file 41598_2018_27703_MOESM5_ESM.xls]

## Sheet: Sheet1
Supplementary Table 5: AbSR –ThrMPG with their functional details collected from RiceXPro database.
S.NO	Locus ID / Links	Feature number (Link to graph)	Accession	Probe Seq ID (Link to SeqInfo)	Description	MSU ID Instead of Locus ID
1	Os01g0693800	6533	AK109336	S-5505 (non-unique)	Similar to Threonine synthase, chloroplast precursor (EC 4.2.3.1) (TS).	LOC_Os01g49890
2	Os01g0760600	3484	AK103133	S-2839 (non-unique)	Aspartate aminotransferase, cytoplasmic (EC 2.6.1.1) (Transaminase A).	LOC_Os01g55540
3	Os01g0871300	17616	AK067545	S-14761 (unique)	1-aminocyclopropane-1-carboxylate synthase family protein.	LOC_Os01g65090
4	Os02g0236000	564	D67042	S-408 (non-unique)	Similar to Aspartate aminotransferase (EC 2.6.1.1) (Fragment).	LOC_Os02g14110
5	Os02g0797500	4414	AY157306	S-3659 (unique)	Similar to Plastidic aspartate aminotransferase.	LOC_Os02g55420
6	Os02g0831800	11572	AK060519	S-9780 (unique)	Similar to 3-hydroxy-3-methylglutaryl-coenzyme A reductase 2.	LOC_Os02g58510
7	Os03g0760700	14554	AK060701	S-12292 (unique)	Similar to Aspartate-semialdehyde dehydrogenase (EC 1.2.1.11) (Fragment).	LOC_Os03g55280
8	Os05g0549700	9848	AK109478	S-8354 (unique)	Similar to Threonine synthase, chloroplast precursor (EC 4.2.3.1) (TS).	LOC_Os05g47640
9	Os06g0548000	3202	D67043	S-2593 (unique)	Aspartate aminotransferase (EC 2.6.1.1).	LOC_Os06g35540
10	Os08g0342400	9475	AK073790	S-8037 (unique)	Similar to Bifunctional aspartokinase/homoserine dehydrogenase 1, chloroplast precursor (AK-HD 1) (AK-HSDH 1) [Includes: Aspartokinase (EC 2.7.2.4); Homoserine dehydrogenase (EC 1.1.1.3)].	LOC_Os08g25390
11	Os08g0342400	25027	AK066783	S-20745 (unique)	Similar to Bifunctional aspartokinase/homoserine dehydrogenase 1, chloroplast precursor (AK-HD 1) (AK-HSDH 1) [Includes: Aspartokinase (EC 2.7.2.4); Homoserine dehydrogenase (EC 1.1.1.3)].	LOC_Os08g25390
12	Os09g0294000	33634	AK068391	S-27463 (non-unique)	Similar to Bifunctional aspartokinase/homoserine dehydrogenase 2, chloroplast precursor (AK-HD 2) (AK-HSDH 2) [Includes: Aspartokinase (EC 2.7.2.4); Homoserine dehydrogenase (EC 1.1.1.3)].	LOC_Os09g12290
13	Os09g0294000	34952	D78573	S-28483 (unique)	Similar to Bifunctional aspartokinase/homoserine dehydrogenase 2, chloroplast precursor (AK-HD 2) (AK-HSDH 2) [Includes: Aspartokinase (EC 2.7.2.4); Homoserine dehydrogenase (EC 1.1.1.3)].	LOC_Os09g12290
14	Os11g0128800	30395	AK071434	S-24939 (unique)	Similar to Homoserine dehydrogenase-like protein.	LOC_Os11g03470
15	Os12g0125400	27674	AK062006	S-22838 (unique)	Similar to Homoserine dehydrogenase-like protein.	LOC_Os12g03190
