# Supplementary material for: Global analysis of threonine metabolism genes unravel key players in rice to improve the abiotic stress tolerance
Source: Sci Rep. 2018 Jun 18;8:9270. doi: 10.1038/s41598-018-27703-8 (PMC6006157; doi:10.1038/s41598-018-27703-8)
Supplement: Supplementary file 6 — Dataset 6 [file 41598_2018_27703_MOESM6_ESM.xlsx]

## Sheet: Sheet1
Supplementary Table 5: AbSR – ThrMPG corresponding SNPs by region.
S.No	Locus Name	Chr.No	Start	End	SNP ID	Chromosome	Position	Reference	Major Allele	Minor Allele	Frequency of Major Allele	Frequency of Major Allele in All Japonica
1	LOC_Os01g65090.1	1	37779509	37782884	sf0137780061	chr01	37780061	C	C	A	0.994362	0.983903
					sf0137780563	chr01	37780563	G	G	A	0.971811	1
					sf0137780657	chr01	37780657	C	C	T	0.969697	1
					sf0137780906	chr01	37780906	G	A	G	0.632322	0.0201207
					sf0137780914	chr01	37780914	A	C	A	0.633027	0.0181087
					sf0137781145	chr01	37781145	G	G	A	0.959126	0.997988
					sf0137781312	chr01	37781312	A	A	T	0.959126	0.997988
					sf0137781439	chr01	37781439	G	G	A	0.824982	0.995976
					sf0137781881	chr01	37781881	C	C	T	0.583039	0.983903
					sf0137781941	chr01	37781941	A	A	G	0.586864	0.987928
					sf0137782041	chr01	37782041	C	C	A	0.957717	0.997988
					sf0137782139	chr01	37782139	C	C	A	0.958421	0.997988
					sf0137782670	chr01	37782670	C	C	G	0.853211	0.995976
2	LOC_Os02g55420.1	2	33942024	33946395	sf0233945814	chr02	33945814	C	C	G	0.996476	0.991952
					sf0233946210	chr02	33946210	G	G	T	0.992953	0.983903
					sf0233946219	chr02	33946219	C	C	T	0.995772	0.98994
					sf0233946285	chr02	33946285	G	T	G	0.534276	0.0080483
					sf0233946288	chr02	33946288	C	C	T	0.956921	0.991952
					sf0233946294	chr02	33946294	A	A	T	0.956215	0.991952
					sf0233946379	chr02	33946379	A	A	G	0.995772	0.987928
3	LOC_Os01g55540.1	1	31998651	32003690	sf0131998700	chr01	31998700	A	A	G	0.890063	0.997988
					sf0131998818	chr01	31998818	C	C	T	0.799859	1
					sf0131999094	chr01	31999094	C	C	T	0.888654	0.997988
					sf0131999676	chr01	31999676	A	A	G	0.980973	0.997988
					sf0131999841	chr01	31999841	G	G	A	0.888654	0.997988
					sf0132000179	chr01	32000179	T	T	G	0.666432	0.828974
					sf0132000218	chr01	32000218	C	C	T	0.667373	0.828974
					sf0132000447	chr01	32000447	T	T	A	0.750176	1
					sf0132000475	chr01	32000475	C	C	A	0.996476	0.98994
					sf0132000563	chr01	32000563	C	C	T	0.991543	1
					sf0132000643	chr01	32000643	T	T	C	0.96265	0.897384
					sf0132000679	chr01	32000679	G	G	A	0.667138	0.828974
					sf0132000853	chr01	32000853	C	C	T	0.909091	1
					sf0132001357	chr01	32001357	G	G	A	0.888654	0.997988
					sf0132001365	chr01	32001365	C	C	T	0.749647	1
					sf0132001502	chr01	32001502	T	T	C	0.668547	0.828974
					sf0132001639	chr01	32001639	C	C	A	0.889359	0.997988
					sf0132001785	chr01	32001785	G	G	A	0.910437	1
					sf0132002091	chr01	32002091	G	G	T	0.668079	0.828974
					sf0132002116	chr01	32002116	G	G	A	0.963355	0.897384
					sf0132002121	chr01	32002121	T	T	C	0.699854	0.884701
					sf0132002392	chr01	32002392	C	C	G	0.67019	0.828974
					sf0132002394	chr01	32002394	T	T	G	0.671368	0.828974
					sf0132002578	chr01	32002578	T	T	A	0.748588	1
					sf0132002809	chr01	32002809	G	G	A	0.952079	1
					sf0132002813	chr01	32002813	C	C	A	0.77673	0.877339
					sf0132002842	chr01	32002842	T	T	A	0.713479	0.899396
					sf0132002849	chr01	32002849	C	C	T	0.837358	0.995976
					sf0132002854	chr01	32002854	C	C	T	0.647808	0.82495
					sf0132002855	chr01	32002855	C	C	T	0.949965	0.995976
					sf0132002872	chr01	32002872	C	C	T	0.964739	0.90121
					sf0132002875	chr01	32002875	C	C	T	0.799154	1
					sf0132002879	chr01	32002879	C	C	A	0.667373	0.826962
					sf0132002888	chr01	32002888	C	C	T	0.782051	0.899396
					sf0132002897	chr01	32002897	T	C	T	0.736062	0.279678
					sf0132002899	chr01	32002899	A	G	A	0.735356	0.277666
					sf0132002902	chr01	32002902	C	C	T	0.994362	0.983903
					sf0132002935	chr01	32002935	G	G	A	0.888654	0.997988
					sf0132002940	chr01	32002940	G	G	A	0.951374	1
					sf0132002961	chr01	32002961	C	C	T	0.668551	0.830986
					sf0132002980	chr01	32002980	A	A	G	0.951374	1
					sf0132002994	chr01	32002994	C	C	T	0.837094	1
					sf0132002996	chr01	32002996	C	C	T	0.837094	1
					sf0132003005	chr01	32003005	C	C	T	0.80902	1
					sf0132003018	chr01	32003018	C	C	T	0.894217	0.997988
					sf0132003045	chr01	32003045	C	C	T	0.976039	0.997988
					sf0132003048	chr01	32003048	A	A	T	0.963355	0.897384
					sf0132003112	chr01	32003112	C	C	T	0.984802	0.949622
					sf0132003115	chr01	32003115	C	C	A	0.798165	1
					sf0132003138	chr01	32003138	G	G	A	0.963355	0.897384
					sf0132003200	chr01	32003200	A	A	C	0.708539	0.895372
					sf0132003212	chr01	32003212	G	G	A	0.893512	0.997988
					sf0132003213	chr01	32003213	C	C	T	0.678698	0.836693
					sf0132003215	chr01	32003215	G	G	A	0.678698	0.836693
					sf0132003219	chr01	32003219	G	G	A	0.963355	0.897384
					sf0132003255	chr01	32003255	G	G	A	0.963355	0.897384
					sf0132003286	chr01	32003286	A	A	G	0.703756	0.836693
					sf0132003294	chr01	32003294	C	C	T	0.819149	1
					sf0132003416	chr01	32003416	T	T	C	0.984452	0.997988
					sf0132003473	chr01	32003473	C	C	T	0.794221	0.995976
					sf0132003487	chr01	32003487	T	T	C	0.952045	1
					sf0132003513	chr01	32003513	T	T	A	0.912553	1
					sf0132003548	chr01	32003548	A	A	G	0.951374	1
					sf0132003570	chr01	32003570	C	C	T	0.717647	0.86722
					sf0132003571	chr01	32003571	C	C	T	0.988725	1
					sf0132003600	chr01	32003600	C	T	C	0.731501	0.275654
					sf0132003610	chr01	32003610	C	C	T	0.89132	0.997988
					sf0132003614	chr01	32003614	A	A	T	0.712773	0.897384
					sf0132003647	chr01	32003647	C	C	T	0.748059	1
					sf0132003649	chr01	32003649	A	G	A	0.729196	0.274193
					sf0132003657	chr01	32003657	G	A	G	0.733051	0.274193
					sf0132003682	chr01	32003682	C	C	T	0.821705	1
4	LOC_Os02g14110.1	2	7706619	7711598	sf0207706891	chr02	7706891	T	C	T	0.628793	0.0140845
					sf0207706914	chr02	7706914	C	T	C	0.553672	0.0100604
					sf0207707036	chr02	7707036	G	T	G	0.616606	0.0120724
					sf0207707230	chr02	7707230	A	A	C	0.972933	1
					sf0207707621	chr02	7707621	T	T	C	0.931642	0.997988
					sf0207708025	chr02	7708025	G	G	A	0.994362	0.995976
					sf0207708084	chr02	7708084	G	G	A	0.997167	0.991837
					sf0207708282	chr02	7708282	G	A	G	0.631171	0.0140845
					sf0207708506	chr02	7708506	T	C	T	0.631876	0.0160966
					sf0207708646	chr02	7708646	A	G	A	0.756546	0.311609
					sf0207709120	chr02	7709120	A	G	A	0.630205	0.0120724
					sf0207709527	chr02	7709527	G	A	G	0.559238	0.0100604
					sf0207709725	chr02	7709725	A	G	A	0.630205	0.0120724
					sf0207710112	chr02	7710112	T	T	C	0.994362	1
					sf0207710268	chr02	7710268	T	C	T	0.561663	0.0100604
					sf0207710324	chr02	7710324	G	A	G	0.631171	0.0120724
					sf0207710360	chr02	7710360	G	A	G	0.554302	0.0100604
					sf0207710651	chr02	7710651	T	T	G	0.905674	0.783674
					sf0207710689	chr02	7710689	G	C	G	0.553911	0.0100604
					sf0207710770	chr02	7710770	A	A	G	0.932299	0.997988
					sf0207711027	chr02	7711027	A	C	A	0.629316	0.0120724
5	LOC_Os06g35540.1	6	20727092	20731771	sf0620727195	chr06	20727195	C	C	T	0.85795	0.993964
					sf0620727257	chr06	20727257	A	T	A	0.819464	0.484909
					sf0620727336	chr06	20727336	A	A	T	0.693719	0.557344
					sf0620727392	chr06	20727392	A	A	T	0.857445	0.993964
					sf0620727540	chr06	20727540	G	G	A	0.509194	0.98994
					sf0620727544	chr06	20727544	T	T	C	0.992953	0.995976
					sf0620727600	chr06	20727600	T	T	A	0.992248	0.995976
					sf0620727611	chr06	20727611	G	G	A	0.987315	0.967807
					sf0620727708	chr06	20727708	C	C	T	0.977438	0.931868
					sf0620727725	chr06	20727725	A	A	T	0.995754	0.98778
					sf0620727958	chr06	20727958	T	C	T	0.819464	0.484909
					sf0620728136	chr06	20728136	A	A	C	0.992953	0.995976
					sf0620728232	chr06	20728232	G	G	T	0.509527	0.98994
					sf0620728426	chr06	20728426	C	C	A	0.992953	0.995976
					sf0620728803	chr06	20728803	G	G	A	0.508116	0.98994
					sf0620728892	chr06	20728892	C	C	A	0.993631	1
					sf0620728935	chr06	20728935	A	A	G	0.992953	0.995976
					sf0620728967	chr06	20728967	A	A	C	0.684099	0.557344
					sf0620729207	chr06	20729207	A	A	G	0.851304	0.605634
					sf0620729256	chr06	20729256	A	A	T	0.992953	0.995976
					sf0620729356	chr06	20729356	C	C	T	0.858457	0.993964
					sf0620729435	chr06	20729435	A	A	G	0.510939	0.98994
					sf0620729479	chr06	20729479	C	T	C	0.819464	0.484909
					sf0620729550	chr06	20729550	C	C	T	0.856638	0.993964
					sf0620729572	chr06	20729572	G	G	C	0.509181	0.98994
					sf0620729655	chr06	20729655	C	C	T	0.992953	0.995976
					sf0620729708	chr06	20729708	G	G	C	0.992953	0.995976
					sf0620729821	chr06	20729821	G	G	T	0.992953	0.995976
					sf0620730055	chr06	20730055	T	T	A	0.856638	0.993964
					sf0620730079	chr06	20730079	T	T	A	0.855932	0.993964
					sf0620730280	chr06	20730280	C	C	G	0.509887	0.98994
					sf0620730559	chr06	20730559	T	C	T	0.667842	0.0865191
					sf0620730562	chr06	20730562	C	C	T	0.989422	0.969758
					sf0620730681	chr06	20730681	C	C	T	0.992953	0.995976
					sf0620730816	chr06	20730816	G	G	A	0.854827	0.993964
					sf0620731048	chr06	20731048	G	G	A	0.509194	0.98994
					sf0620731062	chr06	20731062	T	T	C	0.992953	0.995976
					sf0620731087	chr06	20731087	G	G	A	0.512006	0.987928
					sf0620731140	chr06	20731140	G	A	G	0.665257	0.084507
					sf0620731264	chr06	20731264	C	C	A	0.854725	0.993964
					sf0620731289	chr06	20731289	A	A	T	0.85543	0.993964
					sf0620731300	chr06	20731300	A	A	G	0.990134	0.971831
					sf0620731310	chr06	20731310	T	C	T	0.819464	0.484909
					sf0620731409	chr06	20731409	C	C	T	0.985836	1
					sf0620731434	chr06	20731434	C	C	T	0.50106	0.0422535
					sf0620731454	chr06	20731454	G	G	A	0.987315	0.967807
					sf0620731455	chr06	20731455	G	G	A	0.511299	0.98994
					sf0620731469	chr06	20731469	T	C	T	0.665257	0.084507
					sf0620731470	chr06	20731470	T	T	G	0.860876	0.995976
					sf0620731486	chr06	20731486	C	C	T	0.990134	0.971831
					sf0620731490	chr06	20731490	C	C	T	0.5	0.0422535
					sf0620731506	chr06	20731506	G	G	A	0.51481	0.98994
					sf0620731509	chr06	20731509	A	A	G	0.992953	0.995976
					sf0620731514	chr06	20731514	G	G	A	0.91602	0.997988
					sf0620731527	chr06	20731527	A	A	G	0.848485	0.98994
					sf0620731543	chr06	20731543	G	G	A	0.519095	0.98994
					sf0620731569	chr06	20731569	G	G	A	0.990134	0.971831
					sf0620731573	chr06	20731573	A	G	A	0.816643	0.482897
					sf0620731608	chr06	20731608	G	G	A	0.506714	0.98994
					sf0620731642	chr06	20731642	T	A	T	0.667842	0.0865191
					sf0620731662	chr06	20731662	A	G	A	0.668547	0.0865191
					sf0620731681	chr06	20731681	G	G	A	0.868234	0.993964
					sf0620731690	chr06	20731690	G	T	G	0.580492	0.01417
					sf0620731695	chr06	20731695	T	T	C	0.992953	0.995976
					sf0620731707	chr06	20731707	T	T	C	0.990134	0.971831
					sf0620731718	chr06	20731718	C	C	T	0.992953	0.995976
					sf0620731723	chr06	20731723	C	C	T	0.509887	0.98994
					sf0620731726	chr06	20731726	C	C	T	0.992248	0.995976
					sf0620731741	chr06	20731741	G	G	A	0.992953	0.995976
					sf0620731755	chr06	20731755	C	C	T	0.990134	0.971831
6	LOC_Os09g12290.1	9	6995049	7009516	sf0906995088	chr09	6995088	A	A	C	0.991543	0.997988
					sf0906995149	chr09	6995149	G	G	A	0.968287	1
					sf0906995161	chr09	6995161	A	A	T	0.996471	0.989899
					sf0906995291	chr09	6995291	G	G	T	0.995772	0.995976
					sf0906995399	chr09	6995399	C	C	T	0.968287	1
					sf0906995432	chr09	6995432	C	C	A	0.813249	0.98994
					sf0906995505	chr09	6995505	T	T	C	0.991543	0.997988
					sf0906995506	chr09	6995506	A	A	C	0.98378	0.985915
					sf0906995523	chr09	6995523	T	T	C	0.979563	1
					sf0906995529	chr09	6995529	A	A	G	0.861012	1
					sf0906995539	chr09	6995539	G	A	G	0.72093	0.253521
					sf0906995654	chr09	6995654	C	C	T	0.989429	1
					sf0906995723	chr09	6995723	T	T	A	0.989429	1
					sf0906995728	chr09	6995728	G	G	A	0.968287	1
					sf0906995774	chr09	6995774	T	T	G	0.968287	1
					sf0906995796	chr09	6995796	T	T	C	0.960536	1
					sf0906995858	chr09	6995858	T	T	A	0.990839	1
					sf0906995953	chr09	6995953	G	G	A	0.820169	0.98994
					sf0906995954	chr09	6995954	G	G	C	0.990839	1
					sf0906995957	chr09	6995957	T	T	A	0.971811	0.921529
					sf0906995960	chr09	6995960	G	G	A	0.992248	1
					sf0906995981	chr09	6995981	A	A	G	0.820169	0.991952
					sf0906996021	chr09	6996021	C	C	T	0.990839	1
					sf0906996033	chr09	6996033	T	T	A	0.991543	0.997988
					sf0906996043	chr09	6996043	T	C	T	0.683652	0.169355
					sf0906996085	chr09	6996085	C	C	A	0.994362	0.983903
					sf0906996091	chr09	6996091	G	G	A	0.973202	0.925403
					sf0906996100	chr09	6996100	A	A	G	0.841472	0.991952
					sf0906996120	chr09	6996120	C	C	T	0.981547	1
					sf0906996138	chr09	6996138	T	T	A	0.973907	0.929435
					sf0906996170	chr09	6996170	C	C	T	0.990839	1
					sf0906996181	chr09	6996181	G	G	A	0.993635	1
					sf0906996244	chr09	6996244	G	G	A	0.992938	1
					sf0906996270	chr09	6996270	T	C	T	0.612126	0.25
					sf0906996276	chr09	6996276	G	G	A	0.973202	0.925403
					sf0906996277	chr09	6996277	C	C	A	0.992243	1
					sf0906996293	chr09	6996293	G	G	A	0.975989	1
					sf0906996298	chr09	6996298	T	T	C	0.966761	1
					sf0906996316	chr09	6996316	C	C	A	0.952784	0.877264
					sf0906996318	chr09	6996318	T	T	C	0.989429	0.997988
					sf0906996320	chr09	6996320	T	T	C	0.963121	0.997988
					sf0906996332	chr09	6996332	C	C	T	0.970588	1
					sf0906996378	chr09	6996378	G	G	A	0.972458	1
					sf0906996381	chr09	6996381	C	C	G	0.888968	0.997988
					sf0906996399	chr09	6996399	G	G	A	0.991543	0.997988
					sf0906996403	chr09	6996403	C	C	T	0.881607	0.997988
					sf0906996408	chr09	6996408	G	G	C	0.879408	0.993964
					sf0906996458	chr09	6996458	T	T	C	0.93728	0.995976
					sf0906996461	chr09	6996461	C	C	T	0.9189	0.997988
					sf0906996466	chr09	6996466	C	C	T	0.811135	0.98994
					sf0906996468	chr09	6996468	G	G	A	0.974612	0.931452
					sf0906996482	chr09	6996482	C	C	T	0.988725	1
					sf0906996510	chr09	6996510	C	C	T	0.991543	0.997988
					sf0906996522	chr09	6996522	A	G	A	0.609929	0.0927419
					sf0906996531	chr09	6996531	G	G	A	0.95134	0.872984
					sf0906996533	chr09	6996533	C	C	T	0.880113	0.995968
					sf0906996540	chr09	6996540	G	G	A	0.927105	0.997988
					sf0906996583	chr09	6996583	C	C	T	0.949681	0.993952
					sf0906996599	chr09	6996599	G	G	A	0.971066	1
					sf0906996600	chr09	6996600	G	G	A	0.961918	1
					sf0906996623	chr09	6996623	C	C	T	0.831796	0.993952
					sf0906996646	chr09	6996646	C	C	T	0.968287	1
					sf0906996663	chr09	6996663	T	C	T	0.652082	0.0905433
					sf0906996960	chr09	6996960	C	C	T	0.961816	0.995976
					sf0906996971	chr09	6996971	C	C	T	0.957615	0.991935
					sf0906997061	chr09	6997061	G	G	T	0.986553	0.997988
					sf0906997080	chr09	6997080	G	G	A	0.963958	0.995976
					sf0906997091	chr09	6997091	C	C	T	0.977967	0.997988
					sf0906997225	chr09	6997225	G	G	A	0.984408	1
					sf0906997229	chr09	6997229	C	C	A	0.643061	1
					sf0906997281	chr09	6997281	G	G	A	0.901947	0.997988
					sf0906997406	chr09	6997406	G	G	A	0.976462	1
					sf0906997485	chr09	6997485	G	G	A	0.915584	0.993964
					sf0906997519	chr09	6997519	C	C	T	0.924747	0.997988
					sf0906997520	chr09	6997520	C	C	G	0.964413	0.997988
					sf0906997631	chr09	6997631	A	A	G	0.862955	0.99596
					sf0906997643	chr09	6997643	A	C	A	0.651805	0.0905433
					sf0906997652	chr09	6997652	C	C	T	0.989429	1
					sf0906997744	chr09	6997744	C	C	T	0.871324	0.991919
					sf0906997831	chr09	6997831	A	A	G	0.855369	0.995968
					sf0906997842	chr09	6997842	G	G	A	0.96048	0.995976
					sf0906997846	chr09	6997846	G	G	A	0.582489	1
					sf0906997852	chr09	6997852	C	C	T	0.819661	0.98994
					sf0906997896	chr09	6997896	G	G	T	0.832386	0.98994
					sf0906997910	chr09	6997910	C	C	T	0.990839	1
					sf0906998013	chr09	6998013	A	A	G	0.813249	0.98994
					sf0906998025	chr09	6998025	C	C	T	0.873319	0.99596
					sf0906998028	chr09	6998028	C	C	T	0.983746	0.997988
					sf0906998142	chr09	6998142	G	G	A	0.971731	1
					sf0906998188	chr09	6998188	A	A	G	0.81973	0.991935
					sf0906998211	chr09	6998211	G	G	A	0.920487	0.997988
					sf0906998219	chr09	6998219	G	G	A	0.987234	1
					sf0906998245	chr09	6998245	C	C	T	0.922688	0.987928
					sf0906998306	chr09	6998306	C	C	T	0.883164	0.993939
					sf0906998321	chr09	6998321	G	G	A	0.985106	0.997988
					sf0906998336	chr09	6998336	C	C	T	0.958719	0.997988
					sf0906998343	chr09	6998343	A	A	G	0.844063	0.985915
					sf0906998360	chr09	6998360	C	C	T	0.980268	1
					sf0906998404	chr09	6998404	A	G	A	0.699152	0.244939
					sf0906998441	chr09	6998441	G	G	A	0.99359	1
					sf0906998562	chr09	6998562	G	G	A	0.985856	1
					sf0906998581	chr09	6998581	C	C	T	0.986544	1
					sf0906998589	chr09	6998589	C	C	T	0.965395	1
					sf0906998592	chr09	6998592	C	C	T	0.955651	0.985537
					sf0906998612	chr09	6998612	A	A	G	0.992938	1
					sf0906998845	chr09	6998845	G	G	A	0.966374	0.995968
					sf0906998871	chr09	6998871	A	A	G	0.98802	0.965795
					sf0906998992	chr09	6998992	C	C	T	0.991543	0.997988
					sf0906998998	chr09	6998998	C	C	G	0.92842	1
					sf0906999032	chr09	6999032	A	G	A	0.660085	0.114919
					sf0906999179	chr09	6999179	G	G	A	0.982307	0.995976
					sf0906999188	chr09	6999188	G	G	A	0.982918	1
					sf0906999220	chr09	6999220	A	A	G	0.84576	0.993927
					sf0906999328	chr09	6999328	C	C	G	0.975317	0.929435
					sf0906999340	chr09	6999340	C	C	T	0.941176	1
					sf0906999371	chr09	6999371	G	G	A	0.902948	0.997988
					sf0906999385	chr09	6999385	T	T	C	0.81043	0.985915
					sf0906999398	chr09	6999398	C	C	T	0.973889	0.927565
					sf0906999412	chr09	6999412	G	G	A	0.893768	0.995968
					sf0906999425	chr09	6999425	C	C	T	0.992243	1
					sf0906999441	chr09	6999441	C	C	A	0.990127	1
					sf0906999451	chr09	6999451	G	G	A	0.964689	0.908907
					sf0906999466	chr09	6999466	G	G	A	0.963958	0.997988
					sf0906999484	chr09	6999484	C	C	A	0.991543	0.997988
					sf0906999514	chr09	6999514	T	T	C	0.974612	0.929435
					sf0906999525	chr09	6999525	G	G	A	0.991543	0.997988
					sf0906999534	chr09	6999534	C	C	T	0.990134	1
					sf0906999541	chr09	6999541	G	G	A	0.9753	0.929293
					sf0906999542	chr09	6999542	G	G	A	0.980268	1
					sf0906999545	chr09	6999545	G	G	A	0.968287	0.997988
					sf0906999556	chr09	6999556	G	G	A	0.968287	1
					sf0906999622	chr09	6999622	A	A	G	0.839311	0.98994
					sf0906999683	chr09	6999683	A	A	T	0.605018	0.997988
					sf0906999727	chr09	6999727	G	G	A	0.92147	0.997988
					sf0906999743	chr09	6999743	G	G	A	0.993657	0.98994
					sf0906999760	chr09	6999760	C	C	A	0.990839	1
					sf0906999782	chr09	6999782	A	A	G	0.994346	1
					sf0906999790	chr09	6999790	G	G	A	0.887006	0.997988
					sf0906999793	chr09	6999793	T	T	C	0.816643	0.98994
					sf0906999831	chr09	6999831	C	C	T	0.811839	0.98994
					sf0906999871	chr09	6999871	G	G	C	0.990134	1
					sf0906999937	chr09	6999937	C	C	A	0.991543	0.997988
					sf0906999946	chr09	6999946	G	C	G	0.72093	0.253521
					sf0906999954	chr09	6999954	C	C	T	0.968287	1
					sf0907000069	chr09	7000069	C	C	T	0.993657	0.981891
					sf0907000109	chr09	7000109	G	G	A	0.93401	0.997988
					sf0907000134	chr09	7000134	G	G	A	0.901919	0.997988
					sf0907000151	chr09	7000151	T	T	C	0.791255	0.983903
					sf0907000157	chr09	7000157	G	G	A	0.996476	1
					sf0907000311	chr09	7000311	T	T	C	0.960536	1
					sf0907000465	chr09	7000465	T	T	C	0.813249	0.98994
					sf0907000694	chr09	7000694	C	C	T	0.990839	1
					sf0907000851	chr09	7000851	T	T	C	0.993585	0.983437
					sf0907000875	chr09	7000875	C	C	T	0.948555	1
					sf0907000906	chr09	7000906	A	A	G	0.918957	0.997988
					sf0907000976	chr09	7000976	A	A	G	0.989429	1
					sf0907001025	chr09	7001025	G	G	A	0.991543	0.997988
					sf0907001050	chr09	7001050	C	C	T	0.557828	0.997988
					sf0907001062	chr09	7001062	G	G	A	0.968287	1
					sf0907001093	chr09	7001093	C	C	G	0.813249	0.98994
					sf0907001254	chr09	7001254	C	C	G	0.879493	0.997988
					sf0907001296	chr09	7001296	T	T	C	0.813117	0.98994
					sf0907001333	chr09	7001333	A	A	G	0.968287	1
					sf0907001392	chr09	7001392	G	G	A	0.840028	1
					sf0907001405	chr09	7001405	T	T	C	0.996466	0.989858
					sf0907001421	chr09	7001421	C	C	A	0.96124	1
					sf0907001608	chr09	7001608	A	A	C	0.784355	0.911469
					sf0907001622	chr09	7001622	A	A	G	0.993657	0.981891
					sf0907001704	chr09	7001704	A	A	T	0.555712	0.997988
					sf0907001719	chr09	7001719	G	G	C	0.989429	1
					sf0907001759	chr09	7001759	C	C	G	0.814658	0.98994
					sf0907002011	chr09	7002011	A	A	T	0.813953	0.98994
					sf0907002023	chr09	7002023	G	G	A	0.978858	0.997988
					sf0907002077	chr09	7002077	T	T	C	0.991543	0.997988
					sf0907002086	chr09	7002086	C	C	T	0.813953	0.98994
					sf0907002175	chr09	7002175	T	T	A	0.995063	0.993952
					sf0907002209	chr09	7002209	C	C	A	0.991543	0.997988
					sf0907002234	chr09	7002234	T	T	G	0.96124	1
					sf0907002372	chr09	7002372	T	T	G	0.919662	0.997988
					sf0907002586	chr09	7002586	A	A	T	0.990134	1
					sf0907002589	chr09	7002589	A	A	T	0.991543	0.997988
					sf0907002716	chr09	7002716	T	T	C	0.968287	1
					sf0907002737	chr09	7002737	G	G	A	0.972516	0.921529
					sf0907002811	chr09	7002811	T	T	C	0.947851	0.863179
					sf0907003015	chr09	7003015	C	C	A	0.967583	1
					sf0907003125	chr09	7003125	A	A	T	0.989429	1
					sf0907003132	chr09	7003132	C	C	A	0.813249	0.98994
					sf0907003313	chr09	7003313	T	T	C	0.990839	1
					sf0907003328	chr09	7003328	A	A	G	0.989429	1
					sf0907003408	chr09	7003408	A	A	G	0.968287	1
					sf0907003521	chr09	7003521	A	A	G	0.980268	1
					sf0907003554	chr09	7003554	C	C	G	0.972516	0.921529
					sf0907003776	chr09	7003776	T	C	T	0.719521	0.253521
					sf0907003882	chr09	7003882	C	C	T	0.96124	1
					sf0907003936	chr09	7003936	C	C	T	0.980973	1
					sf0907003947	chr09	7003947	T	C	T	0.65962	0.0905433
					sf0907003970	chr09	7003970	C	C	A	0.990134	1
					sf0907003979	chr09	7003979	G	G	C	0.990839	1
					sf0907004102	chr09	7004102	G	G	A	0.946441	0.859155
					sf0907004211	chr09	7004211	G	G	T	0.989429	1
					sf0907004228	chr09	7004228	C	C	T	0.96124	1
					sf0907004319	chr09	7004319	A	A	G	0.812412	0.987928
					sf0907004374	chr09	7004374	A	A	G	0.995067	1
					sf0907004422	chr09	7004422	G	G	A	0.968287	1
					sf0907004645	chr09	7004645	T	T	A	0.968287	1
					sf0907004651	chr09	7004651	A	A	C	0.991543	0.997988
					sf0907004741	chr09	7004741	A	A	C	0.968287	1
					sf0907004906	chr09	7004906	C	T	C	0.720225	0.253521
					sf0907004951	chr09	7004951	T	T	C	0.846371	0.997988
					sf0907004977	chr09	7004977	A	A	T	0.814658	0.98994
					sf0907005027	chr09	7005027	C	C	T	0.979563	1
					sf0907005066	chr09	7005066	G	G	A	0.813953	0.98994
					sf0907005084	chr09	7005084	T	T	A	0.972516	0.921529
					sf0907005184	chr09	7005184	A	A	G	0.812544	0.98994
					sf0907005206	chr09	7005206	A	G	A	0.719323	0.252016
					sf0907005232	chr09	7005232	G	G	T	0.960536	0.997988
					sf0907005244	chr09	7005244	T	T	G	0.920366	0.997988
					sf0907005279	chr09	7005279	G	G	T	0.968287	1
					sf0907005375	chr09	7005375	T	T	C	0.814658	0.98994
					sf0907005696	chr09	7005696	A	A	G	0.784908	0.911469
					sf0907005713	chr09	7005713	G	G	A	0.991543	0.997988
					sf0907005739	chr09	7005739	A	A	C	0.980268	1
					sf0907005787	chr09	7005787	G	G	A	0.848485	0.997988
					sf0907005878	chr09	7005878	G	G	A	0.991543	0.997988
					sf0907005929	chr09	7005929	T	T	C	0.990134	1
					sf0907005954	chr09	7005954	T	T	G	0.812544	0.98994
					sf0907006318	chr09	7006318	G	G	A	0.989429	1
					sf0907006438	chr09	7006438	A	G	A	0.666432	0.112903
					sf0907006480	chr09	7006480	C	C	T	0.879493	0.997988
					sf0907006609	chr09	7006609	C	C	A	0.989429	1
					sf0907006693	chr09	7006693	T	T	C	0.813953	0.98994
					sf0907006967	chr09	7006967	G	G	A	0.989429	1
					sf0907006973	chr09	7006973	A	A	G	0.940099	0.997988
					sf0907007046	chr09	7007046	C	A	C	0.721635	0.257545
					sf0907007132	chr09	7007132	A	A	G	0.782946	0.909457
					sf0907007482	chr09	7007482	A	A	G	0.966878	1
					sf0907007707	chr09	7007707	T	T	G	0.966878	1
					sf0907007744	chr09	7007744	A	A	C	0.967583	1
					sf0907007848	chr09	7007848	A	A	T	0.967583	1
					sf0907007915	chr09	7007915	T	T	A	0.967583	1
					sf0907007965	chr09	7007965	C	A	C	0.628612	0.0120724
					sf0907008019	chr09	7008019	C	C	A	0.812412	0.987928
					sf0907008021	chr09	7008021	C	C	A	0.971811	0.921529
					sf0907008136	chr09	7008136	G	G	A	0.550465	1
					sf0907008174	chr09	7008174	A	A	C	0.821705	0.991952
					sf0907008249	chr09	7008249	C	C	G	0.989429	1
					sf0907008281	chr09	7008281	C	G	C	0.684767	0.15121
					sf0907008308	chr09	7008308	C	C	T	0.989429	1
					sf0907008375	chr09	7008375	C	C	T	0.84539	0.997984
					sf0907008397	chr09	7008397	G	G	A	0.95966	1
					sf0907008558	chr09	7008558	G	G	C	0.990134	1
					sf0907008571	chr09	7008571	G	G	C	0.558844	1
					sf0907008704	chr09	7008704	A	G	A	0.691602	0.169355
					sf0907008712	chr09	7008712	G	G	A	0.952011	0.870968
					sf0907008746	chr09	7008746	G	G	T	0.553911	0.985915
					sf0907008759	chr09	7008759	C	C	T	0.950284	0.868952
					sf0907008762	chr09	7008762	A	A	G	0.952011	0.870968
					sf0907008766	chr09	7008766	C	C	A	0.990134	1
					sf0907008767	chr09	7008767	T	T	G	0.864443	0.997988
					sf0907008770	chr09	7008770	G	G	C	0.959574	1
					sf0907008900	chr09	7008900	C	C	T	0.983063	1
					sf0907009051	chr09	7009051	G	G	A	0.833568	0.991952
					sf0907009060	chr09	7009060	A	A	G	0.820296	0.991952
					sf0907009068	chr09	7009068	A	A	G	0.940056	0.997988
					sf0907009102	chr09	7009102	T	T	A	0.937235	0.993964
					sf0907009149	chr09	7009149	C	C	T	0.911661	1
					sf0907009194	chr09	7009194	A	A	G	0.846371	0.997988
					sf0907009198	chr09	7009198	G	G	A	0.821001	0.991952
					sf0907009244	chr09	7009244	T	T	C	0.811707	0.987928
					sf0907009250	chr09	7009250	C	C	A	0.989429	1
					sf0907009272	chr09	7009272	C	C	A	0.812412	0.987928
					sf0907009314	chr09	7009314	A	A	C	0.990134	1
					sf0907009325	chr09	7009325	A	A	C	0.82241	0.991952
					sf0907009348	chr09	7009348	A	A	G	0.812412	0.98994
					sf0907009358	chr09	7009358	G	G	A	0.991543	0.997988
					sf0907009361	chr09	7009361	A	A	G	0.812412	0.98994
					sf0907009383	chr09	7009383	G	G	A	0.992248	0.997988
					sf0907009396	chr09	7009396	T	T	C	0.821705	0.98994
					sf0907009397	chr09	7009397	C	C	T	0.992243	0.997988
					sf0907009405	chr09	7009405	G	G	A	0.952617	1
					sf0907009434	chr09	7009434	T	T	G	0.992948	1
					sf0907009447	chr09	7009447	G	G	A	0.989429	1
					sf0907009457	chr09	7009457	G	G	A	0.995053	0.985801
					sf0907009481	chr09	7009481	T	T	C	0.983757	1
					sf0907009501	chr09	7009501	C	C	G	0.968287	1
					sf0907009502	chr09	7009502	G	G	A	0.89852	0.997988
					sf0907009513	chr09	7009513	C	C	T	0.822865	0.991952
7	LOC_Os08g25390.1	8	15438856	15450607	sf0815438931	chr08	15438931	C	T	C	0.746826	0.309859
					sf0815438986	chr08	15438986	C	C	T	0.93587	0.861167
					sf0815439149	chr08	15439149	C	C	G	0.978858	1
					sf0815439179	chr08	15439179	G	A	G	0.692037	0.211268
					sf0815439293	chr08	15439293	A	A	G	0.976711	0.993939
					sf0815439395	chr08	15439395	T	T	A	0.964059	0.943662
					sf0815439410	chr08	15439410	C	C	G	0.935166	0.859155
					sf0815439429	chr08	15439429	C	C	G	0.985906	1
					sf0815439494	chr08	15439494	G	G	A	0.992248	1
					sf0815440013	chr08	15440013	G	G	A	0.935166	0.859155
					sf0815440051	chr08	15440051	A	C	A	0.748237	0.309859
					sf0815440065	chr08	15440065	C	C	T	0.978858	1
					sf0815440066	chr08	15440066	C	C	A	0.991543	1
					sf0815440084	chr08	15440084	T	G	T	0.748237	0.309859
					sf0815440111	chr08	15440111	G	G	A	0.934461	0.859155
					sf0815440115	chr08	15440115	T	T	G	0.985906	1
					sf0815440131	chr08	15440131	T	T	C	0.935166	0.859155
					sf0815440201	chr08	15440201	C	C	G	0.93587	0.861167
					sf0815440262	chr08	15440262	C	C	T	0.985906	1
					sf0815440308	chr08	15440308	G	G	A	0.93587	0.861167
					sf0815440311	chr08	15440311	C	C	T	0.946997	0.910751
					sf0815440383	chr08	15440383	A	A	G	0.990839	1
					sf0815440513	chr08	15440513	A	G	A	0.61945	0.0724346
					sf0815440607	chr08	15440607	G	A	G	0.559549	0.0140845
					sf0815440849	chr08	15440849	C	C	A	0.996471	0.989899
					sf0815440877	chr08	15440877	G	G	A	0.93587	0.861167
					sf0815441027	chr08	15441027	A	A	T	0.992182	0.979381
					sf0815441051	chr08	15441051	A	A	G	0.963355	0.943662
					sf0815441071	chr08	15441071	G	A	G	0.559944	0.0120968
					sf0815441134	chr08	15441134	C	C	T	0.990839	1
					sf0815441319	chr08	15441319	G	G	T	0.964059	0.943662
					sf0815441500	chr08	15441500	A	C	A	0.747532	0.309859
					sf0815441772	chr08	15441772	G	G	A	0.985906	1
					sf0815441909	chr08	15441909	G	G	A	0.965788	0.906639
					sf0815441974	chr08	15441974	C	C	T	0.990839	1
					sf0815442077	chr08	15442077	T	C	T	0.617336	0.0704225
					sf0815442103	chr08	15442103	G	G	A	0.978858	1
					sf0815442199	chr08	15442199	G	G	A	0.994362	1
					sf0815442377	chr08	15442377	T	C	T	0.828947	0.497788
					sf0815442390	chr08	15442390	C	C	T	0.991543	1
					sf0815442408	chr08	15442408	C	T	C	0.617772	0.0684105
					sf0815442468	chr08	15442468	A	G	A	0.617772	0.0684105
					sf0815442484	chr08	15442484	G	G	A	0.978858	1
					sf0815442653	chr08	15442653	T	C	T	0.618477	0.0684105
					sf0815442740	chr08	15442740	G	G	A	0.93587	0.861167
					sf0815442749	chr08	15442749	A	T	A	0.617772	0.0684105
					sf0815442948	chr08	15442948	C	C	T	0.964764	0.945674
					sf0815443024	chr08	15443024	A	A	C	0.989429	0.991952
					sf0815443062	chr08	15443062	A	G	A	0.748237	0.309859
					sf0815443206	chr08	15443206	C	C	T	0.935166	0.859155
					sf0815443461	chr08	15443461	G	A	G	0.748237	0.309859
					sf0815443769	chr08	15443769	C	T	C	0.559238	0.0140845
					sf0815443812	chr08	15443812	C	C	G	0.93587	0.861167
					sf0815444020	chr08	15444020	T	T	C	0.978858	1
					sf0815444032	chr08	15444032	A	A	G	0.991543	1
					sf0815444115	chr08	15444115	A	G	A	0.74771	0.309859
					sf0815444255	chr08	15444255	C	C	A	0.991543	1
					sf0815444309	chr08	15444309	A	A	G	0.93587	0.861167
					sf0815444363	chr08	15444363	T	T	C	0.969697	0.913481
					sf0815444366	chr08	15444366	C	C	G	0.978858	1
					sf0815444434	chr08	15444434	G	G	A	0.935166	0.861167
					sf0815444485	chr08	15444485	C	C	T	0.978858	1
					sf0815444498	chr08	15444498	T	T	C	0.991543	1
					sf0815444573	chr08	15444573	T	T	A	0.93587	0.861167
					sf0815444654	chr08	15444654	G	A	G	0.559549	0.0120724
					sf0815444704	chr08	15444704	G	A	G	0.560254	0.0120724
					sf0815444757	chr08	15444757	T	T	C	0.969697	0.913481
					sf0815444943	chr08	15444943	A	A	G	0.934461	0.859155
					sf0815445155	chr08	15445155	A	A	G	0.93587	0.861167
					sf0815445240	chr08	15445240	T	T	C	0.993657	1
					sf0815445396	chr08	15445396	G	C	G	0.612403	0.0704225
					sf0815445399	chr08	15445399	G	G	C	0.963355	0.94165
					sf0815445446	chr08	15445446	T	T	C	0.977401	0.995951
					sf0815445493	chr08	15445493	C	C	A	0.93587	0.861167
					sf0815445544	chr08	15445544	A	A	C	0.935166	0.859155
					sf0815445772	chr08	15445772	A	A	C	0.991543	1
					sf0815445795	chr08	15445795	T	T	C	0.93728	0.863179
					sf0815445978	chr08	15445978	G	A	G	0.617336	0.0684105
					sf0815446007	chr08	15446007	C	C	A	0.945032	0.90342
					sf0815446031	chr08	15446031	T	A	T	0.747005	0.309859
					sf0815446181	chr08	15446181	C	C	T	0.98802	0.983903
					sf0815446332	chr08	15446332	T	A	T	0.559549	0.0120724
					sf0815446532	chr08	15446532	A	A	G	0.93587	0.861167
					sf0815446588	chr08	15446588	G	G	C	0.964059	0.943662
					sf0815446606	chr08	15446606	T	T	C	0.969697	0.913481
					sf0815447084	chr08	15447084	A	A	G	0.93587	0.861167
					sf0815447247	chr08	15447247	T	T	A	0.991543	1
					sf0815447376	chr08	15447376	A	A	C	0.93587	0.861167
					sf0815447426	chr08	15447426	C	C	G	0.964059	0.943662
					sf0815447427	chr08	15447427	A	A	G	0.978154	1
					sf0815447434	chr08	15447434	A	T	A	0.748414	0.309859
					sf0815447869	chr08	15447869	A	A	C	0.991543	1
					sf0815447903	chr08	15447903	A	A	G	0.93587	0.861167
					sf0815448015	chr08	15448015	A	A	T	0.93587	0.861167
					sf0815448030	chr08	15448030	T	T	C	0.93587	0.861167
					sf0815448033	chr08	15448033	G	G	A	0.98802	1
					sf0815448043	chr08	15448043	C	T	C	0.657505	0.15493
					sf0815448049	chr08	15448049	T	T	C	0.966878	0.983903
					sf0815448052	chr08	15448052	C	T	C	0.65821	0.15493
					sf0815448062	chr08	15448062	G	A	G	0.647848	0.0704225
					sf0815448071	chr08	15448071	A	G	A	0.727786	0.309859
					sf0815448086	chr08	15448086	G	G	A	0.974167	1
					sf0815448107	chr08	15448107	C	C	T	0.991543	1
					sf0815448116	chr08	15448116	T	C	T	0.748237	0.309859
					sf0815448122	chr08	15448122	A	G	A	0.748237	0.309859
					sf0815448128	chr08	15448128	A	G	A	0.748237	0.309859
					sf0815448135	chr08	15448135	G	G	A	0.979563	1
					sf0815448169	chr08	15448169	A	A	G	0.963355	0.943662
					sf0815448179	chr08	15448179	G	A	G	0.582216	0.0140845
					sf0815448213	chr08	15448213	G	G	C	0.93587	0.861167
					sf0815448254	chr08	15448254	C	C	T	0.964059	0.943662
					sf0815448343	chr08	15448343	T	T	C	0.964764	0.945674
					sf0815448390	chr08	15448390	T	C	T	0.748237	0.309859
					sf0815448399	chr08	15448399	C	C	T	0.98802	0.983903
					sf0815448410	chr08	15448410	T	T	C	0.990839	1
					sf0815448445	chr08	15448445	G	A	G	0.746826	0.309859
					sf0815448464	chr08	15448464	C	C	G	0.978154	1
					sf0815448864	chr08	15448864	C	C	G	0.978154	1
					sf0815448880	chr08	15448880	T	T	A	0.991543	1
					sf0815448921	chr08	15448921	C	A	C	0.747532	0.309859
					sf0815448925	chr08	15448925	G	G	A	0.969697	0.913481
					sf0815448950	chr08	15448950	C	C	T	0.903112	0.76626
					sf0815448952	chr08	15448952	C	C	T	0.934229	0.855691
					sf0815448958	chr08	15448958	T	C	T	0.74771	0.309859
					sf0815448966	chr08	15448966	G	A	G	0.616631	0.0684105
					sf0815448967	chr08	15448967	T	C	T	0.748237	0.309859
					sf0815448985	chr08	15448985	G	G	A	0.969697	0.913481
					sf0815448994	chr08	15448994	G	A	G	0.626498	0.0704225
					sf0815448997	chr08	15448997	G	G	A	0.963355	0.94165
					sf0815449007	chr08	15449007	G	G	A	0.991543	1
					sf0815449029	chr08	15449029	G	G	A	0.991543	1
					sf0815449033	chr08	15449033	T	T	C	0.98661	1
					sf0815449056	chr08	15449056	G	G	A	0.991543	1
					sf0815449092	chr08	15449092	C	T	C	0.615927	0.0704225
					sf0815449134	chr08	15449134	A	A	G	0.969697	0.913481
					sf0815449142	chr08	15449142	C	C	T	0.978858	1
					sf0815449166	chr08	15449166	T	T	C	0.991525	0.989878
					sf0815449173	chr08	15449173	G	G	A	0.991537	1
					sf0815449209	chr08	15449209	C	C	T	0.98661	1
					sf0815449216	chr08	15449216	T	T	A	0.98661	1
					sf0815449229	chr08	15449229	G	G	A	0.912367	0.853955
					sf0815449264	chr08	15449264	T	A	T	0.748059	0.309859
					sf0815449355	chr08	15449355	C	C	T	0.903112	0.76626
					sf0815449478	chr08	15449478	G	G	A	0.991543	1
					sf0815449485	chr08	15449485	G	G	A	0.991543	1
					sf0815449504	chr08	15449504	C	C	T	0.986331	0.967949
					sf0815449552	chr08	15449552	C	T	C	0.560958	0.0140845
					sf0815449561	chr08	15449561	C	C	T	0.995772	1
					sf0815449575	chr08	15449575	A	A	G	0.969697	0.913481
					sf0815449583	chr08	15449583	C	T	C	0.647639	0.0704225
					sf0815449652	chr08	15449652	G	G	A	0.99576	1
					sf0815449677	chr08	15449677	C	C	T	0.991543	1
					sf0815449753	chr08	15449753	G	G	T	0.935166	0.859155
					sf0815449760	chr08	15449760	G	G	A	0.991543	1
					sf0815449835	chr08	15449835	G	G	A	0.935166	0.859155
					sf0815449939	chr08	15449939	A	G	A	0.745595	0.309859
					sf0815450012	chr08	15450012	G	G	A	0.904863	0.772636
					sf0815450060	chr08	15450060	A	C	A	0.558844	0.0120724
					sf0815450061	chr08	15450061	C	C	T	0.979563	1
					sf0815450063	chr08	15450063	G	G	T	0.979563	1
					sf0815450082	chr08	15450082	G	G	A	0.978858	1
					sf0815450092	chr08	15450092	G	G	A	0.978858	1
					sf0815450104	chr08	15450104	C	C	T	0.978858	1
					sf0815450111	chr08	15450111	A	C	A	0.74771	0.311871
					sf0815450213	chr08	15450213	A	A	G	0.978154	1
					sf0815450230	chr08	15450230	T	A	T	0.615927	0.0684105
					sf0815450255	chr08	15450255	C	C	T	0.995763	0.991903
					sf0815450265	chr08	15450265	A	G	A	0.736434	0.309859
					sf0815450321	chr08	15450321	T	T	A	0.965469	0.945674
					sf0815450331	chr08	15450331	G	A	G	0.561663	0.0160966
					sf0815450348	chr08	15450348	C	T	C	0.618041	0.0684105
					sf0815450381	chr08	15450381	C	C	G	0.991543	1
					sf0815450460	chr08	15450460	C	C	T	0.991543	1
					sf0815450461	chr08	15450461	G	G	A	0.964764	0.945674
					sf0815450464	chr08	15450464	C	C	A	0.905567	0.772636
					sf0815450498	chr08	15450498	G	G	A	0.98661	1
					sf0815450534	chr08	15450534	A	G	A	0.748059	0.309859
					sf0815450578	chr08	15450578	G	G	A	0.991543	1
					sf0815450582	chr08	15450582	G	G	A	0.991543	1
					sf0815450596	chr08	15450596	C	T	C	0.566996	0.0160966
					sf0815450601	chr08	15450601	G	G	A	0.991543	1
8	LOC_Os09g21490.1	9	12986634	12988418	sf0912986640	chr09	12986640	G	G	T	0.972496	1
					sf0912986664	chr09	12986664	A	G	A	0.643411	0.028169
					sf0912986764	chr09	12986764	A	A	G	0.934461	0.991952
					sf0912986782	chr09	12986782	T	T	C	0.988725	1
					sf0912986798	chr09	12986798	G	G	A	0.992953	0.995976
					sf0912986829	chr09	12986829	G	T	G	0.533474	0.0181087
					sf0912986882	chr09	12986882	A	C	A	0.533616	0.016129
					sf0912986915	chr09	12986915	A	A	C	0.979447	0.989919
					sf0912986958	chr09	12986958	G	A	G	0.534884	0.0201207
					sf0912986979	chr09	12986979	C	T	C	0.527504	0.0160966
					sf0912986992	chr09	12986992	A	G	A	0.534556	0.0181452
					sf0912987010	chr09	12987010	C	T	C	0.533851	0.0181452
					sf0912987018	chr09	12987018	C	T	C	0.533474	0.0181087
					sf0912987063	chr09	12987063	A	G	A	0.532816	0.0181087
					sf0912987090	chr09	12987090	C	A	C	0.53103	0.0181087
					sf0912987109	chr09	12987109	A	G	A	0.780201	0.625
					sf0912987143	chr09	12987143	T	C	T	0.642706	0.0261569
					sf0912987145	chr09	12987145	T	G	T	0.53244	0.0181087
					sf0912987151	chr09	12987151	C	T	C	0.524683	0.0181087
					sf0912987177	chr09	12987177	G	G	T	0.98024	1
					sf0912987190	chr09	12987190	C	C	T	0.90092	0.991952
					sf0912987195	chr09	12987195	G	G	A	0.992953	0.995976
					sf0912987241	chr09	12987241	C	C	T	0.978107	1
					sf0912987244	chr09	12987244	C	C	T	0.982345	1
					sf0912987252	chr09	12987252	A	G	A	0.530324	0.0181087
					sf0912987257	chr09	12987257	G	G	A	0.508511	0.991935
					sf0912987285	chr09	12987285	G	G	A	0.992248	0.981891
					sf0912987297	chr09	12987297	G	G	A	0.988725	1
					sf0912987304	chr09	12987304	G	G	A	0.551994	0.987879
					sf0912987320	chr09	12987320	T	C	T	0.53244	0.0201207
					sf0912987333	chr09	12987333	A	G	A	0.519746	0.0160966
					sf0912987334	chr09	12987334	T	C	T	0.530324	0.0181087
					sf0912987344	chr09	12987344	T	C	T	0.642706	0.028169
					sf0912987351	chr09	12987351	C	C	T	0.888654	0.98994
					sf0912987355	chr09	12987355	C	C	T	0.888654	0.98994
					sf0912987384	chr09	12987384	G	G	A	0.973202	1
					sf0912987393	chr09	12987393	A	G	A	0.641749	0.0261569
					sf0912987427	chr09	12987427	T	T	G	0.887949	0.991952
					sf0912987436	chr09	12987436	C	C	T	0.889986	0.991952
					sf0912987445	chr09	12987445	T	C	T	0.526241	0.016129
					sf0912987455	chr09	12987455	G	G	A	0.889908	0.991952
					sf0912987457	chr09	12987457	G	G	C	0.889908	0.991952
					sf0912987473	chr09	12987473	T	C	T	0.636107	0.0261569
					sf0912987495	chr09	12987495	C	T	C	0.531735	0.0181087
					sf0912987504	chr09	12987504	T	C	T	0.640028	0.0262097
					sf0912987581	chr09	12987581	T	T	C	0.989347	1
					sf0912987582	chr09	12987582	A	A	T	0.953966	0.939638
					sf0912987595	chr09	12987595	C	C	T	0.973907	1
					sf0912987599	chr09	12987599	T	C	T	0.606638	0.0282258
					sf0912987609	chr09	12987609	C	C	T	0.524451	0.983903
					sf0912987620	chr09	12987620	G	G	A	0.996476	0.98994
					sf0912987630	chr09	12987630	G	G	A	0.51273	0.967807
					sf0912987643	chr09	12987643	T	C	T	0.528582	0.0181087
					sf0912987652	chr09	12987652	C	G	C	0.528249	0.0181087
					sf0912987660	chr09	12987660	A	C	A	0.529993	0.0201207
					sf0912987710	chr09	12987710	T	C	T	0.641297	0.028169
					sf0912987736	chr09	12987736	G	G	A	0.973221	1
					sf0912987767	chr09	12987767	C	A	C	0.529619	0.0181087
					sf0912987797	chr09	12987797	C	A	C	0.53103	0.0181087
					sf0912987800	chr09	12987800	C	T	C	0.53103	0.0181087
					sf0912987810	chr09	12987810	T	C	T	0.533474	0.0181087
					sf0912987823	chr09	12987823	C	C	A	0.973202	1
					sf0912987826	chr09	12987826	T	C	T	0.53277	0.0181087
					sf0912987857	chr09	12987857	T	C	T	0.53277	0.0181087
					sf0912987893	chr09	12987893	A	G	A	0.534884	0.0181087
					sf0912987930	chr09	12987930	A	G	A	0.642706	0.0261569
					sf0912987931	chr09	12987931	A	G	A	0.533474	0.0181087
					sf0912987937	chr09	12987937	T	C	T	0.533474	0.0181087
					sf0912987987	chr09	12987987	G	A	G	0.527247	0.0141129
					sf0912987996	chr09	12987996	A	G	A	0.53103	0.0181087
					sf0912988020	chr09	12988020	A	G	A	0.53244	0.0181087
					sf0912988029	chr09	12988029	G	A	G	0.53103	0.0181087
					sf0912988055	chr09	12988055	T	T	C	0.989414	0.971717
					sf0912988064	chr09	12988064	A	A	G	0.888654	0.991952
					sf0912988083	chr09	12988083	G	T	G	0.530324	0.0181087
					sf0912988100	chr09	12988100	C	T	C	0.640592	0.0261569
					sf0912988109	chr09	12988109	A	G	A	0.530324	0.0181087
					sf0912988114	chr09	12988114	C	A	C	0.53277	0.0181087
					sf0912988118	chr09	12988118	T	T	C	0.888654	0.991952
					sf0912988120	chr09	12988120	T	C	T	0.642001	0.0261569
					sf0912988123	chr09	12988123	C	C	T	0.889359	0.991952
					sf0912988179	chr09	12988179	A	T	A	0.533474	0.0181087
					sf0912988187	chr09	12988187	G	G	A	0.973202	1
					sf0912988198	chr09	12988198	C	T	C	0.533474	0.0181087
					sf0912988241	chr09	12988241	A	G	A	0.533474	0.0181087
					sf0912988263	chr09	12988263	G	G	A	0.973925	1
					sf0912988299	chr09	12988299	G	A	G	0.532065	0.0181087
					sf0912988354	chr09	12988354	C	C	T	0.949859	0.870445
					sf0912988370	chr09	12988370	A	G	A	0.53103	0.0181087
					sf0912988398	chr09	12988398	T	G	T	0.641297	0.0261569
					sf0912988404	chr09	12988404	T	G	T	0.639887	0.0261569
					sf0912988409	chr09	12988409	A	G	A	0.531735	0.0181087
9	LOC_Os03g55280.1	3	31460384	31463608	sf0331460495	chr03	31460495	A	G	A	0.521157	0.0040241
					sf0331460501	chr03	31460501	G	G	A	0.995067	1
					sf0331460525	chr03	31460525	T	C	T	0.521893	0.0040241
					sf0331460547	chr03	31460547	G	G	A	0.994362	1
					sf0331460554	chr03	31460554	G	G	A	0.988003	1
					sf0331460623	chr03	31460623	C	G	C	0.523371	0.0020121
					sf0331461039	chr03	31461039	C	C	T	0.511299	0.0060362
					sf0331461140	chr03	31461140	C	C	T	0.555321	0.997988
					sf0331461169	chr03	31461169	G	G	A	0.510985	0.0020121
					sf0331461189	chr03	31461189	G	G	A	0.509527	0.0020121
					sf0331461194	chr03	31461194	C	C	T	0.987288	1
					sf0331461233	chr03	31461233	G	G	A	0.514104	0.0040241
					sf0331461278	chr03	31461278	G	G	A	0.993657	0.997988
					sf0331461291	chr03	31461291	A	G	A	0.527132	0.0040241
					sf0331461301	chr03	31461301	C	C	T	0.509181	0.0020121
					sf0331461307	chr03	31461307	T	T	C	0.513742	0.0020121
					sf0331461313	chr03	31461313	G	G	A	0.938689	1
					sf0331461323	chr03	31461323	A	G	A	0.517266	0.0020121
					sf0331461340	chr03	31461340	A	G	A	0.526093	0.0020121
					sf0331461385	chr03	31461385	G	G	A	0.513056	0.0020121
					sf0331461406	chr03	31461406	T	A	T	0.518336	0.0020121
					sf0331461417	chr03	31461417	C	C	T	0.509233	0.0020121
					sf0331461433	chr03	31461433	C	C	T	0.508104	0.0020121
					sf0331461435	chr03	31461435	A	A	G	0.507757	0.0020121
					sf0331461445	chr03	31461445	C	C	T	0.564175	0.997988
					sf0331461448	chr03	31461448	T	T	G	0.509168	0.0020121
					sf0331461455	chr03	31461455	G	G	A	0.985117	1
					sf0331461562	chr03	31461562	C	C	T	0.995769	1
					sf0331461671	chr03	31461671	T	T	C	0.995011	0.997988
					sf0331461758	chr03	31461758	G	G	A	0.512333	0.0020121
					sf0331461774	chr03	31461774	A	G	A	0.524486	0.0020121
					sf0331461819	chr03	31461819	C	C	G	0.990839	1
					sf0331462052	chr03	31462052	C	C	T	0.512006	0.0020121
					sf0331462154	chr03	31462154	G	G	A	0.995067	0.987928
					sf0331462173	chr03	31462173	G	G	A	0.987306	1
					sf0331462186	chr03	31462186	G	G	A	0.512333	0.0020121
					sf0331462190	chr03	31462190	G	G	C	0.513742	0.0020121
					sf0331462217	chr03	31462217	A	A	G	0.987315	1
					sf0331462257	chr03	31462257	A	G	A	0.525424	0.0020121
					sf0331462281	chr03	31462281	G	G	T	0.987288	1
					sf0331462293	chr03	31462293	C	C	T	0.987994	0.997988
					sf0331462305	chr03	31462305	A	A	T	0.988708	1
					sf0331462346	chr03	31462346	G	G	T	0.553207	0.997988
					sf0331462363	chr03	31462363	T	T	C	0.993657	1
					sf0331462368	chr03	31462368	A	G	A	0.528582	0.0020121
					sf0331462375	chr03	31462375	T	C	T	0.529287	0.0040241
					sf0331462390	chr03	31462390	C	C	T	0.552186	0.995976
					sf0331462425	chr03	31462425	A	G	A	0.52717	0.0020121
					sf0331462502	chr03	31462502	C	T	C	0.526093	0.0040241
					sf0331462580	chr03	31462580	T	T	C	0.995772	0.991952
					sf0331462608	chr03	31462608	T	C	T	0.528914	0.0080483
					sf0331462630	chr03	31462630	C	C	T	0.987306	1
					sf0331462638	chr03	31462638	C	C	T	0.502119	0.997988
					sf0331462647	chr03	31462647	T	C	T	0.518702	0.0020121
					sf0331462649	chr03	31462649	T	T	A	0.987306	1
					sf0331462670	chr03	31462670	C	C	T	0.501412	0.995976
					sf0331462681	chr03	31462681	C	C	T	0.994362	1
					sf0331462730	chr03	31462730	T	T	C	0.987297	1
					sf0331462733	chr03	31462733	T	T	C	0.511989	0.0020121
					sf0331462739	chr03	31462739	G	G	A	0.556418	0.997988
					sf0331462745	chr03	31462745	C	C	T	0.993657	1
					sf0331462751	chr03	31462751	G	G	A	0.512333	0.0020121
					sf0331462855	chr03	31462855	C	C	T	0.987306	1
					sf0331462868	chr03	31462868	G	A	G	0.529246	0.0040241
					sf0331463258	chr03	31463258	C	C	T	0.987306	1
					sf0331463603	chr03	31463603	A	A	T	0.513037	0.0020121
10	LOC_Os11g03470.1	11	1329410	1333415	sf1101329898	chr11	1329898	A	T	A	0.638223	0.0181087
					sf1101330058	chr11	1330058	T	C	T	0.637968	0.0181087
					sf1101330334	chr11	1330334	G	A	G	0.632135	0.0181087
					sf1101330566	chr11	1330566	C	A	C	0.638478	0.0201207
					sf1101331048	chr11	1331048	T	C	T	0.965469	0.90342
					sf1101331157	chr11	1331157	C	G	C	0.637968	0.0181087
					sf1101331162	chr11	1331162	A	A	T	0.996476	1
					sf1101331488	chr11	1331488	A	T	A	0.630726	0.0181087
					sf1101331649	chr11	1331649	T	A	T	0.633733	0.0181087
					sf1101332724	chr11	1332724	A	T	A	0.638162	0.0181087
					sf1101332799	chr11	1332799	C	C	T	0.992948	0.997988
					sf1101333034	chr11	1333034	A	G	A	0.636299	0.0181087
					sf1101333144	chr11	1333144	C	T	C	0.638223	0.0181087
					sf1101333285	chr11	1333285	T	C	T	0.639124	0.0221328
					sf1101333292	chr11	1333292	C	A	C	0.639576	0.0221328
					sf1101333306	chr11	1333306	A	G	A	0.638928	0.0201207
11	LOC_Os12g03190.1	12	1216707	1220583	sf1201216989	chr12	1216989	C	C	A	0.995772	0.997988
					sf1201217337	chr12	1217337	T	T	C	0.794781	1
					sf1201217687	chr12	1217687	C	C	T	0.940099	1
					sf1201218007	chr12	1218007	G	G	A	0.914729	1
					sf1201218089	chr12	1218089	C	C	T	0.879493	1
					sf1201218218	chr12	1218218	A	A	C	0.940803	0.997988
					sf1201218282	chr12	1218282	C	C	A	0.996474	1
					sf1201218402	chr12	1218402	C	C	T	0.938689	1
					sf1201218536	chr12	1218536	C	C	T	0.793931	1
					sf1201218592	chr12	1218592	C	C	T	0.938689	1
					sf1201218633	chr12	1218633	C	C	T	0.792373	0.997988
					sf1201218659	chr12	1218659	A	A	T	0.916138	1
					sf1201218673	chr12	1218673	G	G	A	0.938689	1
					sf1201218857	chr12	1218857	T	T	G	0.877292	1
					sf1201218868	chr12	1218868	A	A	C	0.915433	1
					sf1201218940	chr12	1218940	C	C	T	0.95	0.858537
					sf1201219266	chr12	1219266	G	G	T	0.940099	1
					sf1201219532	chr12	1219532	A	A	C	0.937984	1
					sf1201219533	chr12	1219533	C	C	T	0.856237	1
					sf1201219598	chr12	1219598	C	C	A	0.98096	1
					sf1201219692	chr12	1219692	G	G	A	0.937984	1
					sf1201220170	chr12	1220170	G	G	T	0.939394	0.997988
					sf1201220230	chr12	1220230	G	G	A	0.914729	1
					sf1201220347	chr12	1220347	T	T	G	0.795342	1
					sf1201220438	chr12	1220438	C	C	A	0.939394	1
					sf1201220484	chr12	1220484	G	G	A	0.990839	0.977867
					sf1201220537	chr12	1220537	T	T	C	0.915433	1
12	LOC_Os09g12290.1	9	6995049	7009516	AS Above 287
13	LOC_Os08g25390.1	8	15438856	15450607	AS Above 181
14	LOC_Os02g58510.1	2	35772233	35773369	sf0235772263	chr02	35772263	T	A	T	0.580804	0.0141129
					sf0235772794	chr02	35772794	C	T	C	0.581921	0.0141129
					sf0235773029	chr02	35773029	T	T	C	0.995057	0.997988
					sf0235773050	chr02	35773050	G	A	G	0.583039	0.0160966
15	LOC_Os01g49890.1	1	28653963	28655948	sf0128654167	chr01	28654167	G	G	A	0.981677	0.967807
					sf0128654695	chr01	28654695	G	G	A	0.957717	1
					sf0128654815	chr01	28654815	C	G	C	0.662898	0.0724346
					sf0128655130	chr01	28655130	T	C	T	0.662668	0.0724346
					sf0128655418	chr01	28655418	A	A	T	0.938122	1
					sf0128655463	chr01	28655463	G	G	T	0.995757	0.989878
					sf0128655624	chr01	28655624	G	A	G	0.521862	0.0482897
					sf0128655625	chr01	28655625	G	G	A	0.957717	1
					sf0128655627	chr01	28655627	T	T	C	0.981677	0.967807
					sf0128655668	chr01	28655668	T	C	T	0.680085	0.122736
					sf0128655683	chr01	28655683	C	C	G	0.926004	1
					sf0128655701	chr01	28655701	C	T	C	0.662668	0.0744467
					sf0128655706	chr01	28655706	C	T	C	0.662668	0.0744467
					sf0128655709	chr01	28655709	G	G	A	0.957012	1
					sf0128655718	chr01	28655718	T	T	A	0.957012	0.997988
					sf0128655723	chr01	28655723	C	C	T	0.983087	0.95171
					sf0128655746	chr01	28655746	T	C	T	0.606488	0.120724
					sf0128655751	chr01	28655751	A	G	A	0.6622	0.0724346
					sf0128655765	chr01	28655765	C	T	C	0.518336	0.0402414
					sf0128655767	chr01	28655767	G	G	A	0.996461	1
					sf0128655776	chr01	28655776	G	G	A	0.983087	0.95171
					sf0128655782	chr01	28655782	C	C	T	0.9105	0.949698
					sf0128655805	chr01	28655805	T	C	T	0.664079	0.0764588
					sf0128655824	chr01	28655824	C	C	A	0.983087	0.95171
					sf0128655832	chr01	28655832	T	C	T	0.681272	0.130785
					sf0128655842	chr01	28655842	T	C	T	0.660311	0.0724346
					sf0128655858	chr01	28655858	G	G	A	0.995067	1
					sf0128655860	chr01	28655860	G	G	A	0.983087	0.95171
					sf0128655871	chr01	28655871	G	A	G	0.661256	0.0724346
					sf0128655899	chr01	28655899	C	C	T	0.981677	0.967807
16	LOC_Os05g47640.1	5	27290558	27292585	sf0527290962	chr05	27290962	C	C	A	0.756166	0.334004
					sf0527290966	chr05	27290966	A	A	G	0.963355	1
					sf0527291243	chr05	27291243	A	A	T	0.990134	0.971831
					sf0527291245	chr05	27291245	G	C	G	0.961945	0.901408
					sf0527291387	chr05	27291387	A	A	G	0.996476	1
					sf0527291409	chr05	27291409	C	C	T	0.9189	0.885312
					sf0527291412	chr05	27291412	C	T	C	0.569111	0.1167
					sf0527291516	chr05	27291516	C	C	T	0.755462	0.32998
					sf0527291609	chr05	27291609	A	A	T	0.918957	0.885312
					sf0527291712	chr05	27291712	C	C	G	0.755462	0.32998
					sf0527291862	chr05	27291862	G	T	G	0.596194	0.1167
					sf0527291991	chr05	27291991	C	T	C	0.594785	0.1167
					sf0527292177	chr05	27292177	C	C	A	0.92031	0.885312
					sf0527292189	chr05	27292189	G	G	A	0.919605	0.885312
					sf0527292265	chr05	27292265	A	A	G	0.755462	0.331992
					sf0527292339	chr05	27292339	G	A	G	0.595205	0.1167
					sf0527292501	chr05	27292501	A	A	G	0.918252	0.885312
