# Supplementary material for: Global analysis of threonine metabolism genes unravel key players in rice to improve the abiotic stress tolerance
Source: Sci Rep. 2018 Jun 18;8:9270. doi: 10.1038/s41598-018-27703-8 (PMC6006157; doi:10.1038/s41598-018-27703-8)
Supplement: Supplementary file 7 — Dataset 7 [file 41598_2018_27703_MOESM7_ESM.xlsx]

## Sheet: Sheet1
Supplementary Table 6: AbSR – ThrMPG corresponding SNPs within gene.
S. No	RAP ID	MSU ID	SNP ID	Chromosome	Position	Major Allele	Minor Allele	Frequency	Var	Effect
1	Os01g0871300	LOC_Os01g65090.1	sf0137778643	chr01	37778643	C	G	_x000D_63.47%	G->C	LOC_Os01g65090.1 INTRON LOC_Os01g65090.2 INTRON
			sf0137778988	chr01	37778988	G	C	_x000D_97.04%	G->C	LOC_Os01g65090.1 INTRON LOC_Os01g65090.2 INTRON
			sf0137779159	chr01	37779159	G	A	_x000D_98.66%	G->A	LOC_Os01g65090.1 INTRON LOC_Os01g65090.2 INTRON
			sf0137779322	chr01	37779322	G	A	_x000D_95.91%	G->A	LOC_Os01g65090.1 INTRON LOC_Os01g65090.2 INTRON
			sf0137780061	chr01	37780061	C	A	_x000D_99.44%	C->A	LOC_Os01g65090.1 INTRON LOC_Os01g65090.2 INTRON
			sf0137780563	chr01	37780563	G	A	_x000D_97.18%	G->A	LOC_Os01g65090.1 INTRON LOC_Os01g65090.2 INTRON
			sf0137780657	chr01	37780657	C	T	_x000D_96.97%	C->T	LOC_Os01g65090.1 INTRON LOC_Os01g65090.2 INTRON
			sf0137780906	chr01	37780906	A	G	_x000D_63.23%	G->A	LOC_Os01g65090.1 INTRON LOC_Os01g65090.2 INTRON
			sf0137780914	chr01	37780914	C	A	_x000D_63.30%	A->C	LOC_Os01g65090.1 INTRON LOC_Os01g65090.2 INTRON
			sf0137781145	chr01	37781145	G	A	_x000D_95.91%	G->A	LOC_Os01g65090.1 Synonymous LOC_Os01g65090.2 Synonymous
			sf0137781312	chr01	37781312	A	T	_x000D_95.91%	A->T	LOC_Os01g65090.1 Non-Synonymous SNP LOC_Os01g65090.2 Non-Synonymous SNP
			sf0137781439	chr01	37781439	G	A	_x000D_82.50%	G->A	LOC_Os01g65090.1 INTRON LOC_Os01g65090.2 INTRON
2	Os02g0797500	LOC_Os02g55420.1	sf0233936468	chr02	33936468	C	G	_x000D_94.86%	C->G	LOC_Os02g55420.1 INTRON
			sf0233936801	chr02	33936801	G	A	_x000D_91.83%	G->A	LOC_Os02g55420.1 INTRON
			sf0233936805	chr02	33936805	C	G	_x000D_63.50%	G->C	LOC_Os02g55420.1 INTRON
			sf0233937013	chr02	33937013	T	C	_x000D_50.11%	T->C	LOC_Os02g55420.1 INTRON
			sf0233937056	chr02	33937056	T	A	_x000D_63.50%	A->T	LOC_Os02g55420.1 INTRON
			sf0233937155	chr02	33937155	A	T	_x000D_63.54%	T->A	LOC_Os02g55420.1 INTRON
			sf0233937617	chr02	33937617	G	A	_x000D_91.75%	G->A	LOC_Os02g55420.1 INTRON
			sf0233938313	chr02	33938313	T	G	_x000D_91.81%	T->G	LOC_Os02g55420.1 INTRON
			sf0233938351	chr02	33938351	C	T	_x000D_91.83%	C->T	LOC_Os02g55420.1 INTRON
			sf0233938618	chr02	33938618	G	T	_x000D_94.93%	G->T	LOC_Os02g55420.1 INTRON
			sf0233938899	chr02	33938899	A	G	_x000D_91.54%	A->G	LOC_Os02g55420.1 INTRON
			sf0233938908	chr02	33938908	A	G	_x000D_63.68%	G->A	LOC_Os02g55420.1 INTRON
			sf0233939067	chr02	33939067	T	C	_x000D_50.14%	T->C	LOC_Os02g55420.1 INTRON
			sf0233939403	chr02	33939403	A	G	_x000D_63.50%	G->A	LOC_Os02g55420.1 INTRON
			sf0233939408	chr02	33939408	A	G	_x000D_63.35%	G->A	LOC_Os02g55420.1 INTRON
			sf0233939446	chr02	33939446	A	G	_x000D_63.35%	G->A	LOC_Os02g55420.1 INTRON
			sf0233939457	chr02	33939457	C	G	_x000D_55.40%	C->G	LOC_Os02g55420.1 INTRON
			sf0233939539	chr02	33939539	T	A	_x000D_54.80%	T->A	LOC_Os02g55420.1 INTRON
			sf0233939766	chr02	33939766	G	A	_x000D_63.47%	A->G	LOC_Os02g55420.1 Synonymous
			sf0233940066	chr02	33940066	C	T	_x000D_97.25%	C->T	LOC_Os02g55420.1 INTRON
			sf0233940319	chr02	33940319	T	C	_x000D_94.86%	T->C	LOC_Os02g55420.1 UTR_3_PRIME
			sf0233940334	chr02	33940334	C	T	_x000D_63.47%	T->C	LOC_Os02g55420.1 UTR_3_PRIME
3	Os01g0760600	LOC_Os01g55540.1	sf0131997607	chr01	31997607	A	T	_x000D_87.49%	A->T	LOC_Os01g55540.2 UTR_3_PRIME LOC_Os01g55540.1 UTR_3_PRIME
			sf0131997608	chr01	31997608	G	T	_x000D_87.56%	G->T	LOC_Os01g55540.2 UTR_3_PRIME LOC_Os01g55540.1 UTR_3_PRIME
			sf0131997664	chr01	31997664	A	T	_x000D_66.67%	A->T	LOC_Os01g55540.2 UTR_3_PRIME LOC_Os01g55540.1 UTR_3_PRIME
			sf0131997691	chr01	31997691	T	A	_x000D_95.07%	T->A	LOC_Os01g55540.2 UTR_3_PRIME LOC_Os01g55540.1 UTR_3_PRIME
			sf0131997896	chr01	31997896	T	A	_x000D_66.74%	T->A	LOC_Os01g55540.2 UTR_3_PRIME LOC_Os01g55540.1 UTR_3_PRIME
			sf0131997967	chr01	31997967	A	G	_x000D_99.15%	A->G	LOC_Os01g55540.2 UTR_3_PRIME LOC_Os01g55540.1 UTR_3_PRIME
			sf0131998170	chr01	31998170	G	T	_x000D_52.15%	G->T	LOC_Os01g55540.2 INTRON LOC_Os01g55540.1 INTRON
			sf0131998236	chr01	31998236	A	G	_x000D_98.03%	A->G	LOC_Os01g55540.2 INTRON LOC_Os01g55540.1 INTRON
			sf0131998344	chr01	31998344	G	A	_x000D_66.62%	G->A	LOC_Os01g55540.2 Synonymous LOC_Os01g55540.1 Synonymous
			sf0131998501	chr01	31998501	T	G	_x000D_84.18%	T->G	LOC_Os01g55540.2 INTRON LOC_Os01g55540.1 INTRON
			sf0131998583	chr01	31998583	C	T	_x000D_66.81%	C->T	LOC_Os01g55540.2 INTRON LOC_Os01g55540.1 INTRON
			sf0131998700	chr01	31998700	A	G	_x000D_89.01%	A->G	LOC_Os01g55540.2 INTRON LOC_Os01g55540.1 INTRON
			sf0131998818	chr01	31998818	C	T	_x000D_79.99%	C->T	LOC_Os01g55540.2 INTRON LOC_Os01g55540.1 INTRON
			sf0131999094	chr01	31999094	C	T	_x000D_88.87%	C->T	LOC_Os01g55540.2 Synonymous LOC_Os01g55540.1 Synonymous
			sf0131999676	chr01	31999676	A	G	_x000D_98.10%	A->G	LOC_Os01g55540.2 INTRON LOC_Os01g55540.1 INTRON
			sf0131999841	chr01	31999841	G	A	_x000D_88.87%	G->A	LOC_Os01g55540.2 INTRON LOC_Os01g55540.1 INTRON
			sf0132000179	chr01	32000179	T	G	_x000D_66.64%	T->G	LOC_Os01g55540.2 INTRON LOC_Os01g55540.1 INTRON
			sf0132000218	chr01	32000218	C	T	_x000D_66.74%	C->T	LOC_Os01g55540.2 INTRON LOC_Os01g55540.1 INTRON
			sf0132000447	chr01	32000447	T	A	_x000D_75.02%	T->A	LOC_Os01g55540.2 INTRON LOC_Os01g55540.1 INTRON
			sf0132000475	chr01	32000475	C	A	_x000D_99.65%	C->A	LOC_Os01g55540.2 INTRON LOC_Os01g55540.1 INTRON
			sf0132000563	chr01	32000563	C	T	_x000D_99.15%	C->T	LOC_Os01g55540.2 Non-Synonymous SNP LOC_Os01g55540.1 Non-Synonymous SNP
			sf0132000643	chr01	32000643	T	C	_x000D_96.26%	T->C	LOC_Os01g55540.2 Non-Synonymous SNP LOC_Os01g55540.1 Non-Synonymous SNP
			sf0132000679	chr01	32000679	G	A	_x000D_66.71%	G->A	LOC_Os01g55540.2 INTRON LOC_Os01g55540.1 INTRON
			sf0132000853	chr01	32000853	C	T	_x000D_90.91%	C->T	LOC_Os01g55540.2 INTRON LOC_Os01g55540.1 INTRON
			sf0132001357	chr01	32001357	G	A	_x000D_88.87%	G->A	LOC_Os01g55540.2 INTRON LOC_Os01g55540.1 INTRON
			sf0132001365	chr01	32001365	C	T	_x000D_74.96%	C->T	LOC_Os01g55540.2 INTRON LOC_Os01g55540.1 INTRON
			sf0132001502	chr01	32001502	T	C	_x000D_66.85%	T->C	LOC_Os01g55540.2 INTRON LOC_Os01g55540.1 INTRON
			sf0132001639	chr01	32001639	C	A	_x000D_88.94%	C->A	LOC_Os01g55540.2 INTRON LOC_Os01g55540.1 INTRON
			sf0132001785	chr01	32001785	G	A	_x000D_91.04%	G->A	LOC_Os01g55540.2 Synonymous LOC_Os01g55540.1 Synonymous
			sf0132002091	chr01	32002091	G	T	_x000D_66.81%	G->T	LOC_Os01g55540.2 INTRON LOC_Os01g55540.1 INTRON
			sf0132002116	chr01	32002116	G	A	_x000D_96.34%	G->A	LOC_Os01g55540.2 INTRON LOC_Os01g55540.1 INTRON
			sf0132002121	chr01	32002121	T	C	_x000D_69.99%	T->C	LOC_Os01g55540.2 INTRON LOC_Os01g55540.1 INTRON
			sf0132002392	chr01	32002392	C	G	_x000D_67.02%	C->G	LOC_Os01g55540.2 UTR_5_PRIME LOC_Os01g55540.1 UTR_5_PRIME
			sf0132002394	chr01	32002394	T	G	_x000D_67.14%	T->G	LOC_Os01g55540.2 UTR_5_PRIME LOC_Os01g55540.1 UTR_5_PRIME
			sf0132002578	chr01	32002578	T	A	_x000D_74.86%	T->A	LOC_Os01g55540.2 UTR_5_PRIME LOC_Os01g55540.1 UTR_5_PRIME
4	Os02g0236000	LOC_Os02g14110.1	sf0207706891	chr02	7706891	C	T	_x000D_62.88%	T->C	LOC_Os02g14110.1 Non-Synonymous SNP
			sf0207706914	chr02	7706914	T	C	_x000D_55.37%	C->T	LOC_Os02g14110.1 Synonymous
			sf0207707036	chr02	7707036	T	G	_x000D_61.66%	G->T	LOC_Os02g14110.1 INTRON
			sf0207707230	chr02	7707230	A	C	_x000D_97.29%	A->C	LOC_Os02g14110.1 INTRON
			sf0207707621	chr02	7707621	T	C	_x000D_93.16%	T->C	LOC_Os02g14110.1 INTRON
			sf0207708025	chr02	7708025	G	A	_x000D_99.44%	G->A	LOC_Os02g14110.1 INTRON
			sf0207708084	chr02	7708084	G	A	_x000D_99.72%	G->A	LOC_Os02g14110.1 INTRON
			sf0207708282	chr02	7708282	A	G	_x000D_63.12%	G->A	LOC_Os02g14110.1 INTRON
			sf0207708506	chr02	7708506	C	T	_x000D_63.19%	T->C	LOC_Os02g14110.1 INTRON
			sf0207708646	chr02	7708646	G	A	_x000D_75.65%	A->G	LOC_Os02g14110.1 INTRON
			sf0207709120	chr02	7709120	G	A	_x000D_63.02%	A->G	LOC_Os02g14110.1 INTRON
			sf0207709527	chr02	7709527	A	G	_x000D_55.92%	G->A	LOC_Os02g14110.1 INTRON
			sf0207709725	chr02	7709725	G	A	_x000D_63.02%	A->G	LOC_Os02g14110.1 INTRON
			sf0207710112	chr02	7710112	T	C	_x000D_99.44%	T->C	LOC_Os02g14110.1 INTRON
			sf0207710268	chr02	7710268	C	T	_x000D_56.17%	T->C	LOC_Os02g14110.1 INTRON
			sf0207710324	chr02	7710324	A	G	_x000D_63.12%	G->A	LOC_Os02g14110.1 INTRON
			sf0207710360	chr02	7710360	A	G	_x000D_55.43%	G->A	LOC_Os02g14110.1 Non-Synonymous SNP
			sf0207710651	chr02	7710651	T	G	_x000D_90.57%	T->G	LOC_Os02g14110.1 UTR_3_PRIME LOC_Os02g14120.1 UTR_3_PRIME
			sf0207710689	chr02	7710689	C	G	_x000D_55.39%	G->C	LOC_Os02g14110.1 UTR_3_PRIME LOC_Os02g14120.1 UTR_3_PRIME
			sf0207710770	chr02	7710770	A	G	_x000D_93.23%	A->G	LOC_Os02g14110.1 UTR_3_PRIME LOC_Os02g14120.1 UTR_3_PRIME
			sf0207711027	chr02	7711027	C	A	_x000D_62.93%	A->C	LOC_Os02g14110.1 UTR_3_PRIME LOC_Os02g14120.1 UTR_3_PRIME
5	Os06g0548000	LOC_Os06g35540.1	sf0620726096	chr06	20726096	C	A	_x000D_94.08%	C->A	LOC_Os06g35540.1 UTR_3_PRIME
			sf0620726118	chr06	20726118	G	A	_x000D_85.33%	G->A	LOC_Os06g35540.1 UTR_3_PRIME
			sf0620726194	chr06	20726194	C	A	_x000D_99.30%	C->A	LOC_Os06g35540.1 UTR_3_PRIME
			sf0620726250	chr06	20726250	G	A	_x000D_98.73%	G->A	LOC_Os06g35540.1 UTR_3_PRIME
			sf0620726311	chr06	20726311	C	T	_x000D_98.73%	C->T	LOC_Os06g35540.1 UTR_3_PRIME
			sf0620726328	chr06	20726328	G	T	_x000D_82.02%	T->G	LOC_Os06g35540.1 UTR_3_PRIME
			sf0620726650	chr06	20726650	G	T	_x000D_85.80%	G->T	LOC_Os06g35540.1 INTRON
			sf0620726660	chr06	20726660	T	C	_x000D_99.30%	T->C	LOC_Os06g35540.1 INTRON
			sf0620726666	chr06	20726666	A	G	_x000D_69.53%	A->G	LOC_Os06g35540.1 INTRON
			sf0620726703	chr06	20726703	G	A	_x000D_69.61%	G->A	LOC_Os06g35540.1 INTRON
			sf0620726881	chr06	20726881	A	G	_x000D_50.74%	A->G	LOC_Os06g35540.1 INTRON
			sf0620727195	chr06	20727195	C	T	_x000D_85.80%	C->T	LOC_Os06g35540.1 Synonymous
			sf0620727257	chr06	20727257	T	A	_x000D_81.95%	A->T	LOC_Os06g35540.1 Non-Synonymous SNP
			sf0620727336	chr06	20727336	A	T	_x000D_69.37%	A->T	LOC_Os06g35540.1 INTRON
			sf0620727392	chr06	20727392	A	T	_x000D_85.74%	A->T	LOC_Os06g35540.1 INTRON
			sf0620727540	chr06	20727540	G	A	_x000D_50.92%	G->A	LOC_Os06g35540.1 INTRON
			sf0620727544	chr06	20727544	T	C	_x000D_99.30%	T->C	LOC_Os06g35540.1 INTRON
			sf0620727600	chr06	20727600	T	A	_x000D_99.22%	T->A	LOC_Os06g35540.1 INTRON
			sf0620727611	chr06	20727611	G	A	_x000D_98.73%	G->A	LOC_Os06g35540.1 INTRON
			sf0620727708	chr06	20727708	C	T	_x000D_97.74%	C->T	LOC_Os06g35540.1 Synonymous
			sf0620727725	chr06	20727725	A	T	_x000D_99.58%	A->T	LOC_Os06g35540.1 Non-Synonymous SNP
			sf0620727958	chr06	20727958	C	T	_x000D_81.95%	T->C	LOC_Os06g35540.1 Synonymous
			sf0620728136	chr06	20728136	A	C	_x000D_99.30%	A->C	LOC_Os06g35540.1 INTRON
			sf0620728232	chr06	20728232	G	T	_x000D_50.95%	G->T	LOC_Os06g35540.1 INTRON
			sf0620728426	chr06	20728426	C	A	_x000D_99.30%	C->A	LOC_Os06g35540.1 INTRON
			sf0620728803	chr06	20728803	G	A	_x000D_50.81%	G->A	LOC_Os06g35540.1 INTRON
			sf0620728892	chr06	20728892	C	A	_x000D_99.36%	C->A	LOC_Os06g35540.1 INTRON
			sf0620728935	chr06	20728935	A	G	_x000D_99.30%	A->G	LOC_Os06g35540.1 INTRON
			sf0620728967	chr06	20728967	A	C	_x000D_68.41%	A->C	LOC_Os06g35540.1 INTRON
			sf0620729207	chr06	20729207	A	G	_x000D_85.13%	A->G	LOC_Os06g35540.1 INTRON
			sf0620729256	chr06	20729256	A	T	_x000D_99.30%	A->T	LOC_Os06g35540.1 INTRON
			sf0620729356	chr06	20729356	C	T	_x000D_85.85%	C->T	LOC_Os06g35540.1 INTRON
			sf0620729435	chr06	20729435	A	G	_x000D_51.09%	A->G	LOC_Os06g35540.1 INTRON
			sf0620729479	chr06	20729479	T	C	_x000D_81.95%	C->T	LOC_Os06g35540.1 INTRON
			sf0620729550	chr06	20729550	C	T	_x000D_85.66%	C->T	LOC_Os06g35540.1 INTRON
			sf0620729572	chr06	20729572	G	C	_x000D_50.92%	G->C	LOC_Os06g35540.1 INTRON
			sf0620729655	chr06	20729655	C	T	_x000D_99.30%	C->T	LOC_Os06g35540.1 INTRON
			sf0620729708	chr06	20729708	G	C	_x000D_99.30%	G->C	LOC_Os06g35540.1 INTRON
			sf0620729821	chr06	20729821	G	T	_x000D_99.30%	G->T	LOC_Os06g35540.1 INTRON
			sf0620730055	chr06	20730055	T	A	_x000D_85.66%	T->A	LOC_Os06g35540.1 INTRON
			sf0620730079	chr06	20730079	T	A	_x000D_85.59%	T->A	LOC_Os06g35540.1 INTRON
			sf0620730280	chr06	20730280	C	G	_x000D_50.99%	C->G	LOC_Os06g35540.1 INTRON
			sf0620730559	chr06	20730559	C	T	_x000D_66.78%	T->C	LOC_Os06g35540.1 Synonymous
			sf0620730562	chr06	20730562	C	T	_x000D_98.94%	C->T	LOC_Os06g35540.1 Synonymous
			sf0620730681	chr06	20730681	C	T	_x000D_99.30%	C->T	LOC_Os06g35540.1 Non-Synonymous SNP
6	Os09g0294000	LOC_Os09g12290.1	sf0906994119	chr09	6994119	T	A	_x000D_99.08%	T->A	LOC_Os09g12290.1 UTR_3_PRIME
			sf0906994142	chr09	6994142	G	A	_x000D_96.83%	G->A	LOC_Os09g12290.1 UTR_3_PRIME
			sf0906994198	chr09	6994198	T	A	_x000D_97.31%	T->A	LOC_Os09g12290.1 UTR_3_PRIME
			sf0906994206	chr09	6994206	C	T	_x000D_99.22%	C->T	LOC_Os09g12290.1 UTR_3_PRIME
			sf0906994280	chr09	6994280	A	G	_x000D_99.15%	A->G	LOC_Os09g12290.1 UTR_3_PRIME
			sf0906994435	chr09	6994435	G	A	_x000D_96.83%	G->A	LOC_Os09g12290.1 Synonymous
			sf0906994462	chr09	6994462	C	T	_x000D_98.94%	C->T	LOC_Os09g12290.1 Synonymous
			sf0906994480	chr09	6994480	G	A	_x000D_99.08%	G->A	LOC_Os09g12290.1 Synonymous
			sf0906994516	chr09	6994516	T	G	_x000D_96.83%	T->G	LOC_Os09g12290.1 Non-Synonymous SNP
			sf0906994551	chr09	6994551	T	G	_x000D_96.76%	T->G	LOC_Os09g12290.1 Synonymous
			sf0906994553	chr09	6994553	T	C	_x000D_98.73%	T->C	LOC_Os09g12290.1 Non-Synonymous SNP
			sf0906994736	chr09	6994736	A	G	_x000D_81.31%	A->G	LOC_Os09g12290.1 INTRON
			sf0906994795	chr09	6994795	A	C	_x000D_97.11%	A->C	LOC_Os09g12290.1 INTRON
			sf0906994915	chr09	6994915	G	A	_x000D_99.15%	G->A	LOC_Os09g12290.1 INTRON
			sf0906994927	chr09	6994927	G	A	_x000D_97.25%	G->A	LOC_Os09g12290.1 INTRON
			sf0906995028	chr09	6995028	G	A	_x000D_96.05%	G->A	LOC_Os09g12290.1 Synonymous
			sf0906995088	chr09	6995088	A	C	_x000D_99.15%	A->C	LOC_Os09g12290.1 INTRON
			sf0906995149	chr09	6995149	G	A	_x000D_96.83%	G->A	LOC_Os09g12290.1 INTRON
			sf0906995161	chr09	6995161	A	T	_x000D_99.65%	A->T	LOC_Os09g12290.1 INTRON
			sf0906995291	chr09	6995291	G	T	_x000D_99.58%	G->T	LOC_Os09g12290.1 INTRON
			sf0906995399	chr09	6995399	C	T	_x000D_96.83%	C->T	LOC_Os09g12290.1 INTRON
			sf0906995432	chr09	6995432	C	A	_x000D_81.32%	C->A	LOC_Os09g12290.1 INTRON
			sf0906995505	chr09	6995505	T	C	_x000D_99.15%	T->C	LOC_Os09g12290.1 INTRON
			sf0906995506	chr09	6995506	A	C	_x000D_98.38%	A->C	LOC_Os09g12290.1 INTRON
			sf0906995523	chr09	6995523	T	C	_x000D_97.96%	T->C	LOC_Os09g12290.1 INTRON
			sf0906995529	chr09	6995529	A	G	_x000D_86.10%	A->G	LOC_Os09g12290.1 INTRON
			sf0906995539	chr09	6995539	A	G	_x000D_72.09%	G->A	LOC_Os09g12290.1 INTRON
			sf0906995654	chr09	6995654	C	T	_x000D_98.94%	C->T	LOC_Os09g12290.1 INTRON
			sf0906995723	chr09	6995723	T	A	_x000D_98.94%	T->A	LOC_Os09g12290.1 INTRON
			sf0906995728	chr09	6995728	G	A	_x000D_96.83%	G->A	LOC_Os09g12290.1 INTRON
			sf0906995774	chr09	6995774	T	G	_x000D_96.83%	T->G	LOC_Os09g12290.1 INTRON
			sf0906995796	chr09	6995796	T	C	_x000D_96.05%	T->C	LOC_Os09g12290.1 INTRON
			sf0906995858	chr09	6995858	T	A	_x000D_99.08%	T->A	LOC_Os09g12290.1 INTRON
			sf0906995953	chr09	6995953	G	A	_x000D_82.02%	G->A	LOC_Os09g12290.1 INTRON
			sf0906995954	chr09	6995954	G	C	_x000D_99.08%	G->C	LOC_Os09g12290.1 INTRON
			sf0906995957	chr09	6995957	T	A	_x000D_97.18%	T->A	LOC_Os09g12290.1 INTRON
			sf0906995960	chr09	6995960	G	A	_x000D_99.22%	G->A	LOC_Os09g12290.1 INTRON
			sf0906995981	chr09	6995981	A	G	_x000D_82.02%	A->G	LOC_Os09g12290.1 INTRON
			sf0906996021	chr09	6996021	C	T	_x000D_99.08%	C->T	LOC_Os09g12290.1 INTRON
			sf0906996033	chr09	6996033	T	A	_x000D_99.15%	T->A	LOC_Os09g12290.1 INTRON
			sf0906996043	chr09	6996043	C	T	_x000D_68.37%	T->C	LOC_Os09g12290.1 INTRON
			sf0906996085	chr09	6996085	C	A	_x000D_99.44%	C->A	LOC_Os09g12290.1 INTRON
			sf0906996091	chr09	6996091	G	A	_x000D_97.32%	G->A	LOC_Os09g12290.1 INTRON
			sf0906996100	chr09	6996100	A	G	_x000D_84.15%	A->G	LOC_Os09g12290.1 INTRON
			sf0906996120	chr09	6996120	C	T	_x000D_98.15%	C->T	LOC_Os09g12290.1 INTRON
			sf0906996138	chr09	6996138	T	A	_x000D_97.39%	T->A	LOC_Os09g12290.1 INTRON
			sf0906996170	chr09	6996170	C	T	_x000D_99.08%	C->T	LOC_Os09g12290.1 INTRON
			sf0906996181	chr09	6996181	G	A	_x000D_99.36%	G->A	LOC_Os09g12290.1 INTRON
			sf0906996244	chr09	6996244	G	A	_x000D_99.29%	G->A	LOC_Os09g12290.1 INTRON
			sf0906996270	chr09	6996270	C	T	_x000D_61.21%	T->C	LOC_Os09g12290.1 INTRON
			sf0906996276	chr09	6996276	G	A	_x000D_97.32%	G->A	LOC_Os09g12290.1 INTRON
			sf0906996277	chr09	6996277	C	A	_x000D_99.22%	C->A	LOC_Os09g12290.1 INTRON
			sf0906996293	chr09	6996293	G	A	_x000D_97.60%	G->A	LOC_Os09g12290.1 INTRON
			sf0906996298	chr09	6996298	T	C	_x000D_96.68%	T->C	LOC_Os09g12290.1 INTRON
			sf0906996316	chr09	6996316	C	A	_x000D_95.28%	C->A	LOC_Os09g12290.1 INTRON
			sf0906996318	chr09	6996318	T	C	_x000D_98.94%	T->C	LOC_Os09g12290.1 INTRON
			sf0906996320	chr09	6996320	T	C	_x000D_96.31%	T->C	LOC_Os09g12290.1 INTRON
			sf0906996332	chr09	6996332	C	T	_x000D_97.06%	C->T	LOC_Os09g12290.1 INTRON
			sf0906996378	chr09	6996378	G	A	_x000D_97.25%	G->A	LOC_Os09g12290.1 INTRON
			sf0906996381	chr09	6996381	C	G	_x000D_88.90%	C->G	LOC_Os09g12290.1 INTRON
			sf0906996399	chr09	6996399	G	A	_x000D_99.15%	G->A	LOC_Os09g12290.1 INTRON
			sf0906996403	chr09	6996403	C	T	_x000D_88.16%	C->T	LOC_Os09g12290.1 INTRON
			sf0906996408	chr09	6996408	G	C	_x000D_87.94%	G->C	LOC_Os09g12290.1 INTRON
			sf0906996458	chr09	6996458	T	C	_x000D_93.73%	T->C	LOC_Os09g12290.1 INTRON
			sf0906996461	chr09	6996461	C	T	_x000D_91.89%	C->T	LOC_Os09g12290.1 INTRON
			sf0906996466	chr09	6996466	C	T	_x000D_81.11%	C->T	LOC_Os09g12290.1 INTRON
			sf0906996468	chr09	6996468	G	A	_x000D_97.46%	G->A	LOC_Os09g12290.1 INTRON
			sf0906996482	chr09	6996482	C	T	_x000D_98.87%	C->T	LOC_Os09g12290.1 INTRON
			sf0906996510	chr09	6996510	C	T	_x000D_99.15%	C->T	LOC_Os09g12290.1 INTRON
			sf0906996522	chr09	6996522	G	A	_x000D_60.99%	A->G	LOC_Os09g12290.1 INTRON
			sf0906996531	chr09	6996531	G	A	_x000D_95.13%	G->A	LOC_Os09g12290.1 INTRON
			sf0906996533	chr09	6996533	C	T	_x000D_88.01%	C->T	LOC_Os09g12290.1 INTRON
			sf0906996540	chr09	6996540	G	A	_x000D_92.71%	G->A	LOC_Os09g12290.1 INTRON
			sf0906996583	chr09	6996583	C	T	_x000D_94.97%	C->T	LOC_Os09g12290.1 INTRON
			sf0906996599	chr09	6996599	G	A	_x000D_97.11%	G->A	LOC_Os09g12290.1 INTRON
			sf0906996600	chr09	6996600	G	A	_x000D_96.19%	G->A	LOC_Os09g12290.1 INTRON
			sf0906996623	chr09	6996623	C	T	_x000D_83.18%	C->T	LOC_Os09g12290.1 INTRON
			sf0906996646	chr09	6996646	C	T	_x000D_96.83%	C->T	LOC_Os09g12290.1 INTRON
			sf0906996663	chr09	6996663	C	T	_x000D_65.21%	T->C	LOC_Os09g12290.1 INTRON
			sf0906996960	chr09	6996960	C	T	_x000D_96.18%	C->T	LOC_Os09g12290.1 INTRON
			sf0906996971	chr09	6996971	C	T	_x000D_95.76%	C->T	LOC_Os09g12290.1 INTRON
			sf0906997061	chr09	6997061	G	T	_x000D_98.66%	G->T	LOC_Os09g12290.1 INTRON
			sf0906997080	chr09	6997080	G	A	_x000D_96.40%	G->A	LOC_Os09g12290.1 INTRON
			sf0906997091	chr09	6997091	C	T	_x000D_97.80%	C->T	LOC_Os09g12290.1 INTRON
			sf0906997225	chr09	6997225	G	A	_x000D_98.44%	G->A	LOC_Os09g12290.1 INTRON
			sf0906997229	chr09	6997229	C	A	_x000D_64.31%	C->A	LOC_Os09g12290.1 INTRON
			sf0906997281	chr09	6997281	G	A	_x000D_90.19%	G->A	LOC_Os09g12290.1 INTRON
			sf0906997406	chr09	6997406	G	A	_x000D_97.65%	G->A	LOC_Os09g12290.1 INTRON
			sf0906997485	chr09	6997485	G	A	_x000D_91.56%	G->A	LOC_Os09g12290.1 INTRON
			sf0906997519	chr09	6997519	C	T	_x000D_92.47%	C->T	LOC_Os09g12290.1 INTRON
			sf0906997520	chr09	6997520	C	G	_x000D_96.44%	C->G	LOC_Os09g12290.1 INTRON
			sf0906997631	chr09	6997631	A	G	_x000D_86.30%	A->G	LOC_Os09g12290.1 INTRON
			sf0906997643	chr09	6997643	C	A	_x000D_65.18%	A->C	LOC_Os09g12290.1 INTRON
			sf0906997652	chr09	6997652	C	T	_x000D_98.94%	C->T	LOC_Os09g12290.1 INTRON
			sf0906997744	chr09	6997744	C	T	_x000D_87.13%	C->T	LOC_Os09g12290.1 INTRON
			sf0906997831	chr09	6997831	A	G	_x000D_85.54%	A->G	LOC_Os09g12290.1 INTRON
			sf0906997842	chr09	6997842	G	A	_x000D_96.05%	G->A	LOC_Os09g12290.1 INTRON
			sf0906997846	chr09	6997846	G	A	_x000D_58.25%	G->A	LOC_Os09g12290.1 INTRON
			sf0906997852	chr09	6997852	C	T	_x000D_81.97%	C->T	LOC_Os09g12290.1 INTRON
			sf0906997896	chr09	6997896	G	T	_x000D_83.24%	G->T	LOC_Os09g12290.1 INTRON
			sf0906997910	chr09	6997910	C	T	_x000D_99.08%	C->T	LOC_Os09g12290.1 INTRON
			sf0906998013	chr09	6998013	A	G	_x000D_81.32%	A->G	LOC_Os09g12290.1 INTRON
			sf0906998025	chr09	6998025	C	T	_x000D_87.33%	C->T	LOC_Os09g12290.1 INTRON
			sf0906998028	chr09	6998028	C	T	_x000D_98.37%	C->T	LOC_Os09g12290.1 INTRON
			sf0906998142	chr09	6998142	G	A	_x000D_97.17%	G->A	LOC_Os09g12290.1 INTRON
			sf0906998188	chr09	6998188	A	G	_x000D_81.97%	A->G	LOC_Os09g12290.1 INTRON
			sf0906998211	chr09	6998211	G	A	_x000D_92.05%	G->A	LOC_Os09g12290.1 INTRON
			sf0906998219	chr09	6998219	G	A	_x000D_98.72%	G->A	LOC_Os09g12290.1 INTRON
			sf0906998245	chr09	6998245	C	T	_x000D_92.27%	C->T	LOC_Os09g12290.1 INTRON
			sf0906998306	chr09	6998306	C	T	_x000D_88.32%	C->T	LOC_Os09g12290.1 INTRON
			sf0906998321	chr09	6998321	G	A	_x000D_98.51%	G->A	LOC_Os09g12290.1 INTRON
			sf0906998336	chr09	6998336	C	T	_x000D_95.87%	C->T	LOC_Os09g12290.1 INTRON
			sf0906998343	chr09	6998343	A	G	_x000D_84.41%	A->G	LOC_Os09g12290.1 INTRON
			sf0906998360	chr09	6998360	C	T	_x000D_98.03%	C->T	LOC_Os09g12290.1 INTRON
			sf0906998404	chr09	6998404	G	A	_x000D_69.92%	A->G	LOC_Os09g12290.1 INTRON
			sf0906998441	chr09	6998441	G	A	_x000D_99.36%	G->A	LOC_Os09g12290.1 INTRON
			sf0906998562	chr09	6998562	G	A	_x000D_98.59%	G->A	LOC_Os09g12290.1 INTRON
			sf0906998581	chr09	6998581	C	T	_x000D_98.65%	C->T	LOC_Os09g12290.1 INTRON
			sf0906998589	chr09	6998589	C	T	_x000D_96.54%	C->T	LOC_Os09g12290.1 INTRON
			sf0906998592	chr09	6998592	C	T	_x000D_95.57%	C->T	LOC_Os09g12290.1 INTRON
			sf0906998612	chr09	6998612	A	G	_x000D_99.29%	A->G	LOC_Os09g12290.1 INTRON
			sf0906998845	chr09	6998845	G	A	_x000D_96.64%	G->A	LOC_Os09g12290.1 INTRON
			sf0906998871	chr09	6998871	A	G	_x000D_98.80%	A->G	LOC_Os09g12290.1 INTRON
			sf0906998992	chr09	6998992	C	T	_x000D_99.15%	C->T	LOC_Os09g12290.1 INTRON
			sf0906998998	chr09	6998998	C	G	_x000D_92.84%	C->G	LOC_Os09g12290.1 INTRON
			sf0906999032	chr09	6999032	G	A	_x000D_66.01%	A->G	LOC_Os09g12290.1 INTRON
			sf0906999179	chr09	6999179	G	A	_x000D_98.23%	G->A	LOC_Os09g12290.1 INTRON
			sf0906999188	chr09	6999188	G	A	_x000D_98.29%	G->A	LOC_Os09g12290.1 INTRON
			sf0906999220	chr09	6999220	A	G	_x000D_84.58%	A->G	LOC_Os09g12290.1 INTRON
			sf0906999328	chr09	6999328	C	G	_x000D_97.53%	C->G	LOC_Os09g12290.1 INTRON
			sf0906999340	chr09	6999340	C	T	_x000D_94.12%	C->T	LOC_Os09g12290.1 INTRON
			sf0906999371	chr09	6999371	G	A	_x000D_90.29%	G->A	LOC_Os09g12290.1 INTRON
			sf0906999385	chr09	6999385	T	C	_x000D_81.04%	T->C	LOC_Os09g12290.1 INTRON
			sf0906999398	chr09	6999398	C	T	_x000D_97.39%	C->T	LOC_Os09g12290.1 INTRON
			sf0906999412	chr09	6999412	G	A	_x000D_89.38%	G->A	LOC_Os09g12290.1 INTRON
			sf0906999425	chr09	6999425	C	T	_x000D_99.22%	C->T	LOC_Os09g12290.1 INTRON
			sf0906999441	chr09	6999441	C	A	_x000D_99.01%	C->A	LOC_Os09g12290.1 INTRON
			sf0906999451	chr09	6999451	G	A	_x000D_96.47%	G->A	LOC_Os09g12290.1 INTRON
			sf0906999466	chr09	6999466	G	A	_x000D_96.40%	G->A	LOC_Os09g12290.1 INTRON
			sf0906999484	chr09	6999484	C	A	_x000D_99.15%	C->A	LOC_Os09g12290.1 INTRON
			sf0906999514	chr09	6999514	T	C	_x000D_97.46%	T->C	LOC_Os09g12290.1 INTRON
			sf0906999525	chr09	6999525	G	A	_x000D_99.15%	G->A	LOC_Os09g12290.1 INTRON
			sf0906999534	chr09	6999534	C	T	_x000D_99.01%	C->T	LOC_Os09g12290.1 INTRON
			sf0906999541	chr09	6999541	G	A	_x000D_97.53%	G->A	LOC_Os09g12290.1 INTRON
			sf0906999542	chr09	6999542	G	A	_x000D_98.03%	G->A	LOC_Os09g12290.1 INTRON
			sf0906999545	chr09	6999545	G	A	_x000D_96.83%	G->A	LOC_Os09g12290.1 INTRON
			sf0906999556	chr09	6999556	G	A	_x000D_96.83%	G->A	LOC_Os09g12290.1 INTRON
			sf0906999622	chr09	6999622	A	G	_x000D_83.93%	A->G	LOC_Os09g12290.1 INTRON
			sf0906999683	chr09	6999683	A	T	_x000D_60.50%	A->T	LOC_Os09g12290.1 INTRON
			sf0906999727	chr09	6999727	G	A	_x000D_92.15%	G->A	LOC_Os09g12290.1 INTRON
			sf0906999743	chr09	6999743	G	A	_x000D_99.37%	G->A	LOC_Os09g12290.1 INTRON
			sf0906999760	chr09	6999760	C	A	_x000D_99.08%	C->A	LOC_Os09g12290.1 INTRON
			sf0906999782	chr09	6999782	A	G	_x000D_99.43%	A->G	LOC_Os09g12290.1 INTRON
			sf0906999790	chr09	6999790	G	A	_x000D_88.70%	G->A	LOC_Os09g12290.1 INTRON
			sf0906999793	chr09	6999793	T	C	_x000D_81.66%	T->C	LOC_Os09g12290.1 INTRON
			sf0906999831	chr09	6999831	C	T	_x000D_81.18%	C->T	LOC_Os09g12290.1 INTRON
			sf0906999871	chr09	6999871	G	C	_x000D_99.01%	G->C	LOC_Os09g12290.1 INTRON
			sf0906999937	chr09	6999937	C	A	_x000D_99.15%	C->A	LOC_Os09g12290.1 INTRON
			sf0906999946	chr09	6999946	C	G	_x000D_72.09%	G->C	LOC_Os09g12290.1 INTRON
			sf0906999954	chr09	6999954	C	T	_x000D_96.83%	C->T	LOC_Os09g12290.1 INTRON
			sf0907000069	chr09	7000069	C	T	_x000D_99.37%	C->T	LOC_Os09g12290.1 INTRON
			sf0907000109	chr09	7000109	G	A	_x000D_93.40%	G->A	LOC_Os09g12290.1 INTRON
			sf0907000134	chr09	7000134	G	A	_x000D_90.19%	G->A	LOC_Os09g12290.1 INTRON
			sf0907000151	chr09	7000151	T	C	_x000D_79.13%	T->C	LOC_Os09g12290.1 INTRON
			sf0907000157	chr09	7000157	G	A	_x000D_99.65%	G->A	LOC_Os09g12290.1 INTRON
			sf0907000311	chr09	7000311	T	C	_x000D_96.05%	T->C	LOC_Os09g12290.1 Non-Synonymous SNP
			sf0907000465	chr09	7000465	T	C	_x000D_81.32%	T->C	LOC_Os09g12290.1 INTRON
			sf0907000694	chr09	7000694	C	T	_x000D_99.08%	C->T	LOC_Os09g12290.1 INTRON
			sf0907000851	chr09	7000851	T	C	_x000D_99.36%	T->C	LOC_Os09g12290.1 INTRON
			sf0907000875	chr09	7000875	C	T	_x000D_94.86%	C->T	LOC_Os09g12290.1 INTRON
			sf0907000906	chr09	7000906	A	G	_x000D_91.90%	A->G	LOC_Os09g12290.1 INTRON
			sf0907000976	chr09	7000976	A	G	_x000D_98.94%	A->G	LOC_Os09g12290.1 INTRON
			sf0907001025	chr09	7001025	G	A	_x000D_99.15%	G->A	LOC_Os09g12290.1 Non-Synonymous SNP
			sf0907001050	chr09	7001050	C	T	_x000D_55.78%	C->T	LOC_Os09g12290.1 Synonymous
			sf0907001062	chr09	7001062	G	A	_x000D_96.83%	G->A	LOC_Os09g12290.1 Synonymous
			sf0907001093	chr09	7001093	C	G	_x000D_81.32%	C->G	LOC_Os09g12290.1 Non-Synonymous SNP
			sf0907001254	chr09	7001254	C	G	_x000D_87.95%	C->G	LOC_Os09g12290.1 INTRON
			sf0907001296	chr09	7001296	T	C	_x000D_81.31%	T->C	LOC_Os09g12290.1 INTRON
			sf0907001333	chr09	7001333	A	G	_x000D_96.83%	A->G	LOC_Os09g12290.1 INTRON
			sf0907001392	chr09	7001392	G	A	_x000D_84.00%	G->A	LOC_Os09g12290.1 INTRON
			sf0907001405	chr09	7001405	T	C	_x000D_99.65%	T->C	LOC_Os09g12290.1 INTRON
			sf0907001421	chr09	7001421	C	A	_x000D_96.12%	C->A	LOC_Os09g12290.1 INTRON
			sf0907001608	chr09	7001608	A	C	_x000D_78.44%	A->C	LOC_Os09g12290.1 INTRON
			sf0907001622	chr09	7001622	A	G	_x000D_99.37%	A->G	LOC_Os09g12290.1 INTRON
			sf0907001704	chr09	7001704	A	T	_x000D_55.57%	A->T	LOC_Os09g12290.1 INTRON
			sf0907001719	chr09	7001719	G	C	_x000D_98.94%	G->C	LOC_Os09g12290.1 INTRON
			sf0907001759	chr09	7001759	C	G	_x000D_81.47%	C->G	LOC_Os09g12290.1 INTRON
			sf0907002011	chr09	7002011	A	T	_x000D_81.40%	A->T	LOC_Os09g12290.1 INTRON
			sf0907002023	chr09	7002023	G	A	_x000D_97.89%	G->A	LOC_Os09g12290.1 INTRON
			sf0907002077	chr09	7002077	T	C	_x000D_99.15%	T->C	LOC_Os09g12290.1 INTRON
			sf0907002086	chr09	7002086	C	T	_x000D_81.40%	C->T	LOC_Os09g12290.1 INTRON
			sf0907002175	chr09	7002175	T	A	_x000D_99.51%	T->A	LOC_Os09g12290.1 INTRON
			sf0907002209	chr09	7002209	C	A	_x000D_99.15%	C->A	LOC_Os09g12290.1 Non-Synonymous SNP
			sf0907002234	chr09	7002234	T	G	_x000D_96.12%	T->G	LOC_Os09g12290.1 Synonymous
			sf0907002372	chr09	7002372	T	G	_x000D_91.97%	T->G	LOC_Os09g12290.1 Synonymous
			sf0907002586	chr09	7002586	A	T	_x000D_99.01%	A->T	LOC_Os09g12290.1 INTRON
			sf0907002589	chr09	7002589	A	T	_x000D_99.15%	A->T	LOC_Os09g12290.1 INTRON
			sf0907002716	chr09	7002716	T	C	_x000D_96.83%	T->C	LOC_Os09g12290.1 INTRON
			sf0907002737	chr09	7002737	G	A	_x000D_97.25%	G->A	LOC_Os09g12290.1 INTRON
			sf0907002811	chr09	7002811	T	C	_x000D_94.79%	T->C	LOC_Os09g12290.1 INTRON
			sf0907003015	chr09	7003015	C	A	_x000D_96.76%	C->A	LOC_Os09g12290.1 Non-Synonymous SNP
			sf0907003125	chr09	7003125	A	T	_x000D_98.94%	A->T	LOC_Os09g12290.1 INTRON
			sf0907003132	chr09	7003132	C	A	_x000D_81.32%	C->A	LOC_Os09g12290.1 INTRON
			sf0907003313	chr09	7003313	T	C	_x000D_99.08%	T->C	LOC_Os09g12290.1 INTRON
			sf0907003328	chr09	7003328	A	G	_x000D_98.94%	A->G	LOC_Os09g12290.1 INTRON
			sf0907003408	chr09	7003408	A	G	_x000D_96.83%	A->G	LOC_Os09g12290.1 INTRON
			sf0907003521	chr09	7003521	A	G	_x000D_98.03%	A->G	LOC_Os09g12290.1 INTRON
			sf0907003554	chr09	7003554	C	G	_x000D_97.25%	C->G	LOC_Os09g12290.1 Non-Synonymous SNP
			sf0907003776	chr09	7003776	C	T	_x000D_71.95%	T->C	LOC_Os09g12290.1 INTRON
			sf0907003882	chr09	7003882	C	T	_x000D_96.12%	C->T	LOC_Os09g12290.1 INTRON
			sf0907003936	chr09	7003936	C	T	_x000D_98.10%	C->T	LOC_Os09g12290.1 INTRON
			sf0907003947	chr09	7003947	C	T	_x000D_65.96%	T->C	LOC_Os09g12290.1 INTRON
			sf0907003970	chr09	7003970	C	A	_x000D_99.01%	C->A	LOC_Os09g12290.1 INTRON
			sf0907003979	chr09	7003979	G	C	_x000D_99.08%	G->C	LOC_Os09g12290.1 INTRON
			sf0907004102	chr09	7004102	G	A	_x000D_94.64%	G->A	LOC_Os09g12290.1 INTRON
			sf0907004211	chr09	7004211	G	T	_x000D_98.94%	G->T	LOC_Os09g12290.1 INTRON
			sf0907004228	chr09	7004228	C	T	_x000D_96.12%	C->T	LOC_Os09g12290.1 INTRON
			sf0907004319	chr09	7004319	A	G	_x000D_81.24%	A->G	LOC_Os09g12290.1 Non-Synonymous SNP
			sf0907004374	chr09	7004374	A	G	_x000D_99.51%	A->G	LOC_Os09g12290.1 Synonymous
			sf0907004422	chr09	7004422	G	A	_x000D_96.83%	G->A	LOC_Os09g12290.1 Synonymous
			sf0907004645	chr09	7004645	T	A	_x000D_96.83%	T->A	LOC_Os09g12290.1 INTRON
			sf0907004651	chr09	7004651	A	C	_x000D_99.15%	A->C	LOC_Os09g12290.1 INTRON
			sf0907004741	chr09	7004741	A	C	_x000D_96.83%	A->C	LOC_Os09g12290.1 INTRON
			sf0907004906	chr09	7004906	T	C	_x000D_72.02%	C->T	LOC_Os09g12290.1 INTRON
			sf0907004951	chr09	7004951	T	C	_x000D_84.64%	T->C	LOC_Os09g12290.1 INTRON
			sf0907004977	chr09	7004977	A	T	_x000D_81.47%	A->T	LOC_Os09g12290.1 INTRON
			sf0907005027	chr09	7005027	C	T	_x000D_97.96%	C->T	LOC_Os09g12290.1 INTRON
			sf0907005066	chr09	7005066	G	A	_x000D_81.40%	G->A	LOC_Os09g12290.1 INTRON
			sf0907005084	chr09	7005084	T	A	_x000D_97.25%	T->A	LOC_Os09g12290.1 INTRON
			sf0907005184	chr09	7005184	A	G	_x000D_81.25%	A->G	LOC_Os09g12290.1 INTRON
			sf0907005206	chr09	7005206	G	A	_x000D_71.93%	A->G	LOC_Os09g12290.1 INTRON
			sf0907005232	chr09	7005232	G	T	_x000D_96.05%	G->T	LOC_Os09g12290.1 INTRON
			sf0907005244	chr09	7005244	T	G	_x000D_92.04%	T->G	LOC_Os09g12290.1 INTRON
			sf0907005279	chr09	7005279	G	T	_x000D_96.83%	G->T	LOC_Os09g12290.1 INTRON
			sf0907005375	chr09	7005375	T	C	_x000D_81.47%	T->C	LOC_Os09g12290.1 INTRON
			sf0907005696	chr09	7005696	A	G	_x000D_78.49%	A->G	LOC_Os09g12290.1 INTRON
			sf0907005713	chr09	7005713	G	A	_x000D_99.15%	G->A	LOC_Os09g12290.1 INTRON
			sf0907005739	chr09	7005739	A	C	_x000D_98.03%	A->C	LOC_Os09g12290.1 INTRON
			sf0907005787	chr09	7005787	G	A	_x000D_84.85%	G->A	LOC_Os09g12290.1 INTRON
			sf0907005878	chr09	7005878	G	A	_x000D_99.15%	G->A	LOC_Os09g12290.1 Non-Synonymous SNP
			sf0907005929	chr09	7005929	T	C	_x000D_99.01%	T->C	LOC_Os09g12290.1 Non-Synonymous SNP
			sf0907005954	chr09	7005954	T	G	_x000D_81.25%	T->G	LOC_Os09g12290.1 Non-Synonymous SNP
			sf0907006318	chr09	7006318	G	A	_x000D_98.94%	G->A	LOC_Os09g12290.1 INTRON
			sf0907006438	chr09	7006438	G	A	_x000D_66.64%	A->G	LOC_Os09g12290.1 INTRON
			sf0907006480	chr09	7006480	C	T	_x000D_87.95%	C->T	LOC_Os09g12290.1 INTRON
			sf0907006609	chr09	7006609	C	A	_x000D_98.94%	C->A	LOC_Os09g12290.1 INTRON
			sf0907006693	chr09	7006693	T	C	_x000D_81.40%	T->C	LOC_Os09g12290.1 INTRON
			sf0907006967	chr09	7006967	G	A	_x000D_98.94%	G->A	LOC_Os09g12290.1 INTRON
			sf0907006973	chr09	7006973	A	G	_x000D_94.01%	A->G	LOC_Os09g12290.1 INTRON
			sf0907007046	chr09	7007046	A	C	_x000D_72.16%	C->A	LOC_Os09g12290.1 INTRON
			sf0907007132	chr09	7007132	A	G	_x000D_78.29%	A->G	LOC_Os09g12290.1 INTRON
			sf0907007482	chr09	7007482	A	G	_x000D_96.69%	A->G	LOC_Os09g12290.1 INTRON
			sf0907007707	chr09	7007707	T	G	_x000D_96.69%	T->G	LOC_Os09g12290.1 INTRON
			sf0907007744	chr09	7007744	A	C	_x000D_96.76%	A->C	LOC_Os09g12290.1 INTRON
			sf0907007848	chr09	7007848	A	T	_x000D_96.76%	A->T	LOC_Os09g12290.1 INTRON
			sf0907007915	chr09	7007915	T	A	_x000D_96.76%	T->A	LOC_Os09g12290.1 INTRON
			sf0907007965	chr09	7007965	A	C	_x000D_62.86%	C->A	LOC_Os09g12290.1 INTRON
			sf0907008019	chr09	7008019	C	A	_x000D_81.24%	C->A	LOC_Os09g12290.1 INTRON
			sf0907008021	chr09	7008021	C	A	_x000D_97.18%	C->A	LOC_Os09g12290.1 INTRON
			sf0907008136	chr09	7008136	G	A	_x000D_55.05%	G->A	LOC_Os09g12290.1 INTRON
			sf0907008174	chr09	7008174	A	C	_x000D_82.17%	A->C	LOC_Os09g12290.1 INTRON
			sf0907008249	chr09	7008249	C	G	_x000D_98.94%	C->G	LOC_Os09g12290.1 INTRON
			sf0907008281	chr09	7008281	G	C	_x000D_68.48%	C->G	LOC_Os09g12290.1 INTRON
			sf0907008308	chr09	7008308	C	T	_x000D_98.94%	C->T	LOC_Os09g12290.1 INTRON
			sf0907008375	chr09	7008375	C	T	_x000D_84.54%	C->T	LOC_Os09g12290.1 Non-Synonymous SNP
			sf0907008397	chr09	7008397	G	A	_x000D_95.97%	G->A	LOC_Os09g12290.1 UTR_5_PRIME
7	Os08g0342400	LOC_Os08g25390.1	sf0815436304	chr08	15436304	G	C	_x000D_93.66%	G->C	LOC_Os08g25390.1 UTR_3_PRIME
			sf0815436320	chr08	15436320	T	C	_x000D_93.61%	T->C	LOC_Os08g25390.1 UTR_3_PRIME
			sf0815436429	chr08	15436429	A	C	_x000D_99.08%	A->C	LOC_Os08g25390.1 UTR_3_PRIME
			sf0815436529	chr08	15436529	C	T	_x000D_61.73%	T->C	LOC_Os08g25390.1 UTR_3_PRIME
			sf0815436569	chr08	15436569	A	G	_x000D_97.96%	A->G	LOC_Os08g25390.1 UTR_3_PRIME
			sf0815436615	chr08	15436615	C	A	_x000D_93.59%	C->A	LOC_Os08g25390.1 UTR_3_PRIME
			sf0815436679	chr08	15436679	T	G	_x000D_93.59%	T->G	LOC_Os08g25390.1 UTR_3_PRIME
			sf0815436701	chr08	15436701	C	A	_x000D_96.97%	C->A	LOC_Os08g25390.1 UTR_3_PRIME
			sf0815436941	chr08	15436941	T	G	_x000D_99.15%	T->G	LOC_Os08g25390.1 UTR_3_PRIME
			sf0815437078	chr08	15437078	G	C	_x000D_97.89%	G->C	LOC_Os08g25390.1 Non-Synonymous SNP
			sf0815437099	chr08	15437099	A	G	_x000D_61.89%	G->A	LOC_Os08g25390.1 Synonymous
			sf0815437170	chr08	15437170	A	C	_x000D_93.52%	A->C	LOC_Os08g25390.1 Non-Synonymous SNP
			sf0815437253	chr08	15437253	G	T	_x000D_98.66%	G->T	LOC_Os08g25390.1 INTRON
			sf0815437285	chr08	15437285	C	T	_x000D_93.59%	C->T	LOC_Os08g25390.1 INTRON
			sf0815437287	chr08	15437287	C	T	_x000D_93.59%	C->T	LOC_Os08g25390.1 INTRON
			sf0815437381	chr08	15437381	C	T	_x000D_96.51%	C->T	LOC_Os08g25390.1 INTRON
			sf0815437452	chr08	15437452	G	A	_x000D_99.15%	G->A	LOC_Os08g25390.1 INTRON
			sf0815437494	chr08	15437494	C	T	_x000D_93.59%	C->T	LOC_Os08g25390.1 INTRON
			sf0815437506	chr08	15437506	C	T	_x000D_99.15%	C->T	LOC_Os08g25390.1 INTRON
			sf0815437537	chr08	15437537	C	G	_x000D_98.59%	C->G	LOC_Os08g25390.1 Non-Synonymous SNP
			sf0815437696	chr08	15437696	T	G	_x000D_98.03%	T->G	LOC_Os08g25390.1 Non-Synonymous SNP
			sf0815437967	chr08	15437967	G	A	_x000D_99.15%	G->A	LOC_Os08g25390.1 INTRON
			sf0815438134	chr08	15438134	C	T	_x000D_93.52%	C->T	LOC_Os08g25390.1 INTRON
			sf0815438352	chr08	15438352	T	C	_x000D_99.15%	T->C	LOC_Os08g25390.1 INTRON
			sf0815438556	chr08	15438556	T	G	_x000D_56.14%	G->T	LOC_Os08g25390.2 UTR_3_PRIME LOC_Os08g25390.1 INTRON
			sf0815438581	chr08	15438581	C	T	_x000D_93.52%	C->T	LOC_Os08g25390.2 UTR_3_PRIME LOC_Os08g25390.1 INTRON
			sf0815438677	chr08	15438677	G	A	_x000D_61.78%	A->G	LOC_Os08g25390.2 UTR_3_PRIME LOC_Os08g25390.1 INTRON
			sf0815438695	chr08	15438695	T	G	_x000D_61.78%	G->T	LOC_Os08g25390.2 UTR_3_PRIME LOC_Os08g25390.1 INTRON
			sf0815438816	chr08	15438816	C	T	_x000D_74.89%	T->C	LOC_Os08g25390.2 UTR_3_PRIME LOC_Os08g25390.1 INTRON
			sf0815438834	chr08	15438834	A	G	_x000D_97.60%	A->G	LOC_Os08g25390.2 Non-Synonymous SNP LOC_Os08g25390.1 INTRON
			sf0815438931	chr08	15438931	T	C	_x000D_74.68%	C->T	LOC_Os08g25390.2 Non-Synonymous SNP LOC_Os08g25390.1 Non-Synonymous SNP
			sf0815438986	chr08	15438986	C	T	_x000D_93.59%	C->T	LOC_Os08g25390.2 INTRON LOC_Os08g25390.1 INTRON
			sf0815439149	chr08	15439149	C	G	_x000D_97.89%	C->G	LOC_Os08g25390.2 Non-Synonymous SNP LOC_Os08g25390.1 Non-Synonymous SNP
			sf0815439179	chr08	15439179	A	G	_x000D_69.20%	G->A	LOC_Os08g25390.2 Synonymous LOC_Os08g25390.1 Synonymous
			sf0815439293	chr08	15439293	A	G	_x000D_97.67%	A->G	LOC_Os08g25390.2 INTRON LOC_Os08g25390.1 INTRON
			sf0815439395	chr08	15439395	T	A	_x000D_96.41%	T->A	LOC_Os08g25390.2 INTRON LOC_Os08g25390.1 INTRON
			sf0815439410	chr08	15439410	C	G	_x000D_93.52%	C->G	LOC_Os08g25390.2 INTRON LOC_Os08g25390.1 INTRON
			sf0815439429	chr08	15439429	C	G	_x000D_98.59%	C->G	LOC_Os08g25390.2 INTRON LOC_Os08g25390.1 INTRON
			sf0815439494	chr08	15439494	G	A	_x000D_99.22%	G->A	LOC_Os08g25390.2 INTRON LOC_Os08g25390.1 INTRON
			sf0815440013	chr08	15440013	G	A	_x000D_93.52%	G->A	LOC_Os08g25390.2 INTRON LOC_Os08g25390.1 INTRON
			sf0815440051	chr08	15440051	C	A	_x000D_74.82%	A->C	LOC_Os08g25390.2 INTRON LOC_Os08g25390.1 INTRON
			sf0815440065	chr08	15440065	C	T	_x000D_97.89%	C->T	LOC_Os08g25390.2 INTRON LOC_Os08g25390.1 INTRON
			sf0815440066	chr08	15440066	C	A	_x000D_99.15%	C->A	LOC_Os08g25390.2 INTRON LOC_Os08g25390.1 INTRON
			sf0815440084	chr08	15440084	G	T	_x000D_74.82%	T->G	LOC_Os08g25390.2 INTRON LOC_Os08g25390.1 INTRON
			sf0815440111	chr08	15440111	G	A	_x000D_93.45%	G->A	LOC_Os08g25390.2 INTRON LOC_Os08g25390.1 INTRON
			sf0815440115	chr08	15440115	T	G	_x000D_98.59%	T->G	LOC_Os08g25390.2 INTRON LOC_Os08g25390.1 INTRON
			sf0815440131	chr08	15440131	T	C	_x000D_93.52%	T->C	LOC_Os08g25390.2 INTRON LOC_Os08g25390.1 INTRON
			sf0815440201	chr08	15440201	C	G	_x000D_93.59%	C->G	LOC_Os08g25390.2 INTRON LOC_Os08g25390.1 INTRON
			sf0815440262	chr08	15440262	C	T	_x000D_98.59%	C->T	LOC_Os08g25390.2 INTRON LOC_Os08g25390.1 INTRON
			sf0815440308	chr08	15440308	G	A	_x000D_93.59%	G->A	LOC_Os08g25390.2 INTRON LOC_Os08g25390.1 INTRON
			sf0815440311	chr08	15440311	C	T	_x000D_94.70%	C->T	LOC_Os08g25390.2 INTRON LOC_Os08g25390.1 INTRON
			sf0815440383	chr08	15440383	A	G	_x000D_99.08%	A->G	LOC_Os08g25390.2 INTRON LOC_Os08g25390.1 INTRON
			sf0815440513	chr08	15440513	G	A	_x000D_61.95%	A->G	LOC_Os08g25390.2 INTRON LOC_Os08g25390.1 INTRON
			sf0815440607	chr08	15440607	A	G	_x000D_55.95%	G->A	LOC_Os08g25390.2 INTRON LOC_Os08g25390.1 INTRON
			sf0815440849	chr08	15440849	C	A	_x000D_99.65%	C->A	LOC_Os08g25390.2 INTRON LOC_Os08g25390.1 INTRON
			sf0815440877	chr08	15440877	G	A	_x000D_93.59%	G->A	LOC_Os08g25390.2 INTRON LOC_Os08g25390.1 INTRON
			sf0815441027	chr08	15441027	A	T	_x000D_99.22%	A->T	LOC_Os08g25390.2 INTRON LOC_Os08g25390.1 INTRON
			sf0815441051	chr08	15441051	A	G	_x000D_96.34%	A->G	LOC_Os08g25390.2 INTRON LOC_Os08g25390.1 INTRON
			sf0815441071	chr08	15441071	A	G	_x000D_55.99%	G->A	LOC_Os08g25390.2 INTRON LOC_Os08g25390.1 INTRON
			sf0815441134	chr08	15441134	C	T	_x000D_99.08%	C->T	LOC_Os08g25390.2 INTRON LOC_Os08g25390.1 INTRON
			sf0815441319	chr08	15441319	G	T	_x000D_96.41%	G->T	LOC_Os08g25390.2 INTRON LOC_Os08g25390.1 INTRON
			sf0815441500	chr08	15441500	C	A	_x000D_74.75%	A->C	LOC_Os08g25390.2 Synonymous LOC_Os08g25390.1 Synonymous
			sf0815441772	chr08	15441772	G	A	_x000D_98.59%	G->A	LOC_Os08g25390.2 Synonymous LOC_Os08g25390.1 Synonymous
			sf0815441909	chr08	15441909	G	A	_x000D_96.58%	G->A	LOC_Os08g25390.2 INTRON LOC_Os08g25390.1 INTRON
			sf0815441974	chr08	15441974	C	T	_x000D_99.08%	C->T	LOC_Os08g25390.2 INTRON LOC_Os08g25390.1 INTRON
			sf0815442077	chr08	15442077	C	T	_x000D_61.73%	T->C	LOC_Os08g25390.2 INTRON LOC_Os08g25390.1 INTRON
			sf0815442103	chr08	15442103	G	A	_x000D_97.89%	G->A	LOC_Os08g25390.2 INTRON LOC_Os08g25390.1 INTRON
			sf0815442199	chr08	15442199	G	A	_x000D_99.44%	G->A	LOC_Os08g25390.2 INTRON LOC_Os08g25390.1 INTRON
			sf0815442377	chr08	15442377	C	T	_x000D_82.89%	T->C	LOC_Os08g25390.2 INTRON LOC_Os08g25390.1 INTRON
			sf0815442390	chr08	15442390	C	T	_x000D_99.15%	C->T	LOC_Os08g25390.2 INTRON LOC_Os08g25390.1 INTRON
			sf0815442408	chr08	15442408	T	C	_x000D_61.78%	C->T	LOC_Os08g25390.2 INTRON LOC_Os08g25390.1 INTRON
			sf0815442468	chr08	15442468	G	A	_x000D_61.78%	A->G	LOC_Os08g25390.2 INTRON LOC_Os08g25390.1 INTRON
			sf0815442484	chr08	15442484	G	A	_x000D_97.89%	G->A	LOC_Os08g25390.2 INTRON LOC_Os08g25390.1 INTRON
			sf0815442653	chr08	15442653	C	T	_x000D_61.85%	T->C	LOC_Os08g25390.2 INTRON LOC_Os08g25390.1 INTRON
			sf0815442740	chr08	15442740	G	A	_x000D_93.59%	G->A	LOC_Os08g25390.2 INTRON LOC_Os08g25390.1 INTRON
			sf0815442749	chr08	15442749	T	A	_x000D_61.78%	A->T	LOC_Os08g25390.2 INTRON LOC_Os08g25390.1 INTRON
			sf0815442948	chr08	15442948	C	T	_x000D_96.48%	C->T	LOC_Os08g25390.2 INTRON LOC_Os08g25390.1 INTRON
			sf0815443024	chr08	15443024	A	C	_x000D_98.94%	A->C	LOC_Os08g25390.2 Synonymous LOC_Os08g25390.1 Synonymous
			sf0815443062	chr08	15443062	G	A	_x000D_74.82%	A->G	LOC_Os08g25390.2 INTRON LOC_Os08g25390.1 INTRON
			sf0815443206	chr08	15443206	C	T	_x000D_93.52%	C->T	LOC_Os08g25390.2 INTRON LOC_Os08g25390.1 INTRON
			sf0815443461	chr08	15443461	A	G	_x000D_74.82%	G->A	LOC_Os08g25390.2 Synonymous LOC_Os08g25390.1 Synonymous
			sf0815443769	chr08	15443769	T	C	_x000D_55.92%	C->T	LOC_Os08g25390.2 INTRON LOC_Os08g25390.1 INTRON
			sf0815443812	chr08	15443812	C	G	_x000D_93.59%	C->G	LOC_Os08g25390.2 INTRON LOC_Os08g25390.1 INTRON
			sf0815444020	chr08	15444020	T	C	_x000D_97.89%	T->C	LOC_Os08g25390.2 INTRON LOC_Os08g25390.1 INTRON
			sf0815444032	chr08	15444032	A	G	_x000D_99.15%	A->G	LOC_Os08g25390.2 INTRON LOC_Os08g25390.1 INTRON
			sf0815444115	chr08	15444115	G	A	_x000D_74.77%	A->G	LOC_Os08g25390.2 INTRON LOC_Os08g25390.1 INTRON
			sf0815444255	chr08	15444255	C	A	_x000D_99.15%	C->A	LOC_Os08g25390.2 INTRON LOC_Os08g25390.1 INTRON
			sf0815444309	chr08	15444309	A	G	_x000D_93.59%	A->G	LOC_Os08g25390.2 INTRON LOC_Os08g25390.1 INTRON
			sf0815444363	chr08	15444363	T	C	_x000D_96.97%	T->C	LOC_Os08g25390.2 INTRON LOC_Os08g25390.1 INTRON
			sf0815444366	chr08	15444366	C	G	_x000D_97.89%	C->G	LOC_Os08g25390.2 INTRON LOC_Os08g25390.1 INTRON
			sf0815444434	chr08	15444434	G	A	_x000D_93.52%	G->A	LOC_Os08g25390.2 INTRON LOC_Os08g25390.1 INTRON
			sf0815444485	chr08	15444485	C	T	_x000D_97.89%	C->T	LOC_Os08g25390.2 INTRON LOC_Os08g25390.1 INTRON
			sf0815444498	chr08	15444498	T	C	_x000D_99.15%	T->C	LOC_Os08g25390.2 INTRON LOC_Os08g25390.1 INTRON
			sf0815444573	chr08	15444573	T	A	_x000D_93.59%	T->A	LOC_Os08g25390.2 INTRON LOC_Os08g25390.1 INTRON
			sf0815444654	chr08	15444654	A	G	_x000D_55.95%	G->A	LOC_Os08g25390.2 INTRON LOC_Os08g25390.1 INTRON
			sf0815444704	chr08	15444704	A	G	_x000D_56.03%	G->A	LOC_Os08g25390.2 INTRON LOC_Os08g25390.1 INTRON
			sf0815444757	chr08	15444757	T	C	_x000D_96.97%	T->C	LOC_Os08g25390.2 INTRON LOC_Os08g25390.1 INTRON
			sf0815444943	chr08	15444943	A	G	_x000D_93.45%	A->G	LOC_Os08g25390.2 INTRON LOC_Os08g25390.1 INTRON
			sf0815445155	chr08	15445155	A	G	_x000D_93.59%	A->G	LOC_Os08g25390.2 Synonymous LOC_Os08g25390.1 Synonymous
			sf0815445240	chr08	15445240	T	C	_x000D_99.37%	T->C	LOC_Os08g25390.2 Non-Synonymous SNP LOC_Os08g25390.1 Non-Synonymous SNP
			sf0815445396	chr08	15445396	C	G	_x000D_61.24%	G->C	LOC_Os08g25390.2 INTRON LOC_Os08g25390.1 INTRON
			sf0815445399	chr08	15445399	G	C	_x000D_96.34%	G->C	LOC_Os08g25390.2 INTRON LOC_Os08g25390.1 INTRON
			sf0815445446	chr08	15445446	T	C	_x000D_97.74%	T->C	LOC_Os08g25390.2 INTRON LOC_Os08g25390.1 INTRON
			sf0815445493	chr08	15445493	C	A	_x000D_93.59%	C->A	LOC_Os08g25390.2 INTRON LOC_Os08g25390.1 INTRON
			sf0815445544	chr08	15445544	A	C	_x000D_93.52%	A->C	LOC_Os08g25390.2 INTRON LOC_Os08g25390.1 INTRON
			sf0815445772	chr08	15445772	A	C	_x000D_99.15%	A->C	LOC_Os08g25390.2 INTRON LOC_Os08g25390.1 INTRON
			sf0815445795	chr08	15445795	T	C	_x000D_93.73%	T->C	LOC_Os08g25390.2 INTRON LOC_Os08g25390.1 INTRON
			sf0815445978	chr08	15445978	A	G	_x000D_61.73%	G->A	LOC_Os08g25390.2 INTRON LOC_Os08g25390.1 INTRON
			sf0815446007	chr08	15446007	C	A	_x000D_94.50%	C->A	LOC_Os08g25390.2 INTRON LOC_Os08g25390.1 INTRON
			sf0815446031	chr08	15446031	A	T	_x000D_74.70%	T->A	LOC_Os08g25390.2 INTRON LOC_Os08g25390.1 INTRON
			sf0815446181	chr08	15446181	C	T	_x000D_98.80%	C->T	LOC_Os08g25390.2 Non-Synonymous SNP LOC_Os08g25390.1 Non-Synonymous SNP
			sf0815446332	chr08	15446332	A	T	_x000D_55.95%	T->A	LOC_Os08g25390.2 Synonymous LOC_Os08g25390.1 Synonymous
			sf0815446532	chr08	15446532	A	G	_x000D_93.59%	A->G	LOC_Os08g25390.2 INTRON LOC_Os08g25390.1 INTRON
			sf0815446588	chr08	15446588	G	C	_x000D_96.41%	G->C	LOC_Os08g25390.2 INTRON LOC_Os08g25390.1 INTRON
			sf0815446606	chr08	15446606	T	C	_x000D_96.97%	T->C	LOC_Os08g25390.2 INTRON LOC_Os08g25390.1 INTRON
			sf0815447084	chr08	15447084	A	G	_x000D_93.59%	A->G	LOC_Os08g25390.2 INTRON LOC_Os08g25390.1 INTRON
			sf0815447247	chr08	15447247	T	A	_x000D_99.15%	T->A	LOC_Os08g25390.2 INTRON LOC_Os08g25390.1 INTRON
			sf0815447376	chr08	15447376	A	C	_x000D_93.59%	A->C	LOC_Os08g25390.2 INTRON LOC_Os08g25390.1 INTRON
			sf0815447426	chr08	15447426	C	G	_x000D_96.41%	C->G	LOC_Os08g25390.2 INTRON LOC_Os08g25390.1 INTRON
			sf0815447427	chr08	15447427	A	G	_x000D_97.82%	A->G	LOC_Os08g25390.2 INTRON LOC_Os08g25390.1 INTRON
			sf0815447434	chr08	15447434	T	A	_x000D_74.84%	A->T	LOC_Os08g25390.2 Non-Synonymous SNP LOC_Os08g25390.1 Non-Synonymous SNP
			sf0815447869	chr08	15447869	A	C	_x000D_99.15%	A->C	LOC_Os08g25390.2 UTR_5_PRIME LOC_Os08g25390.1 UTR_5_PRIME
8	-	LOC_Os09g21490.1	sf0912986058	chr09	12986058	A	G	_x000D_99.37%	A->G	LOC_Os09g21490.1 INTRON
			sf0912986139	chr09	12986139	T	C	_x000D_96.40%	T->C	LOC_Os09g21490.1 INTRON
			sf0912986225	chr09	12986225	T	A	_x000D_97.25%	T->A	LOC_Os09g21490.1 INTRON
			sf0912986302	chr09	12986302	C	T	_x000D_64.27%	T->C	LOC_Os09g21490.1 INTRON
			sf0912986320	chr09	12986320	G	A	_x000D_64.48%	A->G	LOC_Os09g21490.1 INTRON
			sf0912986468	chr09	12986468	C	T	_x000D_97.39%	C->T	LOC_Os09g21490.1 INTRON
			sf0912986640	chr09	12986640	G	T	_x000D_97.25%	G->T	LOC_Os09g21490.1 INTRON
			sf0912986664	chr09	12986664	G	A	_x000D_64.34%	A->G	LOC_Os09g21490.1 INTRON
			sf0912986764	chr09	12986764	A	G	_x000D_93.45%	A->G	LOC_Os09g21490.1 INTRON
			sf0912986782	chr09	12986782	T	C	_x000D_98.87%	T->C	LOC_Os09g21490.1 INTRON
			sf0912986798	chr09	12986798	G	A	_x000D_99.30%	G->A	LOC_Os09g21490.1 INTRON
			sf0912986829	chr09	12986829	T	G	_x000D_53.35%	G->T	LOC_Os09g21490.1 INTRON
			sf0912986882	chr09	12986882	C	A	_x000D_53.36%	A->C	LOC_Os09g21490.1 INTRON
			sf0912986915	chr09	12986915	A	C	_x000D_97.94%	A->C	LOC_Os09g21490.1 INTRON
			sf0912986958	chr09	12986958	A	G	_x000D_53.49%	G->A	LOC_Os09g21490.1 INTRON
			sf0912986979	chr09	12986979	T	C	_x000D_52.75%	C->T	LOC_Os09g21490.1 INTRON
			sf0912986992	chr09	12986992	G	A	_x000D_53.46%	A->G	LOC_Os09g21490.1 INTRON
			sf0912987010	chr09	12987010	T	C	_x000D_53.39%	C->T	LOC_Os09g21490.1 INTRON
			sf0912987018	chr09	12987018	T	C	_x000D_53.35%	C->T	LOC_Os09g21490.1 INTRON
			sf0912987063	chr09	12987063	G	A	_x000D_53.28%	A->G	LOC_Os09g21490.1 Synonymous
			sf0912987090	chr09	12987090	A	C	_x000D_53.10%	C->A	LOC_Os09g21490.1 Synonymous
			sf0912987109	chr09	12987109	G	A	_x000D_78.02%	A->G	LOC_Os09g21490.1 Non-Synonymous SNP
			sf0912987143	chr09	12987143	C	T	_x000D_64.27%	T->C	LOC_Os09g21490.1 Non-Synonymous SNP
			sf0912987145	chr09	12987145	G	T	_x000D_53.24%	T->G	LOC_Os09g21490.1 Non-Synonymous SNP
			sf0912987151	chr09	12987151	T	C	_x000D_52.47%	C->T	LOC_Os09g21490.1 Non-Synonymous SNP
			sf0912987177	chr09	12987177	G	T	_x000D_98.02%	G->T	LOC_Os09g21490.1 Non-Synonymous SNP
			sf0912987190	chr09	12987190	C	T	_x000D_90.09%	C->T	LOC_Os09g21490.1 Non-Synonymous SNP
			sf0912987195	chr09	12987195	G	A	_x000D_99.30%	G->A	LOC_Os09g21490.1 Synonymous
			sf0912987241	chr09	12987241	C	T	_x000D_97.81%	C->T	LOC_Os09g21490.1 Non-Synonymous SNP
			sf0912987244	chr09	12987244	C	T	_x000D_98.23%	C->T	LOC_Os09g21490.1 SNPs that introduce stop codons
			sf0912987252	chr09	12987252	G	A	_x000D_53.03%	A->G	LOC_Os09g21490.1 Synonymous
			sf0912987257	chr09	12987257	G	A	_x000D_50.85%	G->A	LOC_Os09g21490.1 Non-Synonymous SNP
			sf0912987285	chr09	12987285	G	A	_x000D_99.22%	G->A	LOC_Os09g21490.1 Synonymous
			sf0912987297	chr09	12987297	G	A	_x000D_98.87%	G->A	LOC_Os09g21490.1 Synonymous
			sf0912987304	chr09	12987304	G	A	_x000D_55.20%	G->A	LOC_Os09g21490.1 Non-Synonymous SNP
			sf0912987320	chr09	12987320	C	T	_x000D_53.24%	T->C	LOC_Os09g21490.1 Non-Synonymous SNP
			sf0912987333	chr09	12987333	G	A	_x000D_51.97%	A->G	LOC_Os09g21490.1 Synonymous
			sf0912987334	chr09	12987334	C	T	_x000D_53.03%	T->C	LOC_Os09g21490.1 Non-Synonymous SNP
			sf0912987344	chr09	12987344	C	T	_x000D_64.27%	T->C	LOC_Os09g21490.1 Non-Synonymous SNP
			sf0912987351	chr09	12987351	C	T	_x000D_88.87%	C->T	LOC_Os09g21490.1 Synonymous
			sf0912987355	chr09	12987355	C	T	_x000D_88.87%	C->T	LOC_Os09g21490.1 Non-Synonymous SNP
			sf0912987384	chr09	12987384	G	A	_x000D_97.32%	G->A	LOC_Os09g21490.1 Synonymous
			sf0912987393	chr09	12987393	G	A	_x000D_64.17%	A->G	LOC_Os09g21490.1 Synonymous
9	Os03g0760700	LOC_Os03g55280.1	sf0331453715	chr03	31453715	G	C	_x000D_54.30%	C->G	LOC_Os03g55280.1 Synonymous
			sf0331453897	chr03	31453897	C	T	_x000D_99.51%	C->T	LOC_Os03g55280.1 Non-Synonymous SNP
			sf0331453964	chr03	31453964	G	A	_x000D_99.65%	G->A	LOC_Os03g55280.1 INTRON
			sf0331454035	chr03	31454035	T	A	_x000D_54.37%	A->T	LOC_Os03g55280.1 INTRON
			sf0331454394	chr03	31454394	G	T	_x000D_98.45%	G->T	LOC_Os03g55280.1 INTRON
			sf0331454423	chr03	31454423	G	A	_x000D_54.02%	A->G	LOC_Os03g55280.1 INTRON
			sf0331454656	chr03	31454656	A	G	_x000D_98.45%	A->G	LOC_Os03g55280.1 INTRON
			sf0331455070	chr03	31455070	G	A	_x000D_98.38%	G->A	LOC_Os03g55280.1 INTRON
			sf0331456106	chr03	31456106	C	A	_x000D_99.30%	C->A	LOC_Os03g55280.1 INTRON
10	Os11g0128800	LOC_Os11g03470.1	sf1101328494	chr11	1328494	T	G	_x000D_96.55%	G->T	LOC_Os11g03470.4 UTR_3_PRIME LOC_Os11g03470.1 UTR_3_PRIME LOC_Os11g03470.2 UTR_3_PRIME LOC_Os11g03470.3 UTR_3_PRIME
			sf1101328876	chr11	1328876	C	T	_x000D_63.96%	T->C	LOC_Os11g03470.4 INTRON LOC_Os11g03470.1 INTRON LOC_Os11g03470.2 INTRON LOC_Os11g03470.3 INTRON
			sf1101329044	chr11	1329044	T	C	_x000D_63.42%	C->T	LOC_Os11g03470.4 INTRON LOC_Os11g03470.1 INTRON LOC_Os11g03470.2 INTRON LOC_Os11g03470.3 INTRON
			sf1101329267	chr11	1329267	C	T	_x000D_63.92%	T->C	LOC_Os11g03470.4 INTRON LOC_Os11g03470.1 INTRON LOC_Os11g03470.2 INTRON LOC_Os11g03470.3 INTRON
			sf1101329276	chr11	1329276	G	A	_x000D_63.54%	A->G	LOC_Os11g03470.4 INTRON LOC_Os11g03470.1 INTRON LOC_Os11g03470.2 INTRON LOC_Os11g03470.3 INTRON
			sf1101329389	chr11	1329389	G	C	_x000D_62.24%	C->G	LOC_Os11g03470.4 Non-Synonymous SNP LOC_Os11g03470.1 Non-Synonymous SNP LOC_Os11g03470.2 Non-Synonymous SNP LOC_Os11g03470.3 Non-Synonymous SNP
			sf1101329898	chr11	1329898	T	A	_x000D_63.82%	A->T	LOC_Os11g03470.4 INTRON LOC_Os11g03470.1 INTRON LOC_Os11g03470.2 INTRON LOC_Os11g03470.3 INTRON
			sf1101330058	chr11	1330058	C	T	_x000D_63.80%	T->C	LOC_Os11g03470.4 INTRON LOC_Os11g03470.1 INTRON LOC_Os11g03470.2 INTRON LOC_Os11g03470.3 INTRON
			sf1101330334	chr11	1330334	A	G	_x000D_63.21%	G->A	LOC_Os11g03470.4 INTRON LOC_Os11g03470.1 INTRON LOC_Os11g03470.2 INTRON LOC_Os11g03470.3 INTRON
			sf1101330566	chr11	1330566	A	C	_x000D_63.85%	C->A	LOC_Os11g03470.4 INTRON LOC_Os11g03470.1 INTRON LOC_Os11g03470.2 INTRON LOC_Os11g03470.3 INTRON
			sf1101331048	chr11	1331048	C	T	_x000D_96.55%	T->C	LOC_Os11g03470.4 Non-Synonymous SNP LOC_Os11g03470.1 Non-Synonymous SNP LOC_Os11g03470.2 Non-Synonymous SNP LOC_Os11g03470.3 Non-Synonymous SNP
			sf1101331157	chr11	1331157	G	C	_x000D_63.80%	C->G	LOC_Os11g03470.4 INTRON LOC_Os11g03470.1 INTRON LOC_Os11g03470.2 INTRON LOC_Os11g03470.3 INTRON
			sf1101331162	chr11	1331162	A	T	_x000D_99.65%	A->T	LOC_Os11g03470.4 INTRON LOC_Os11g03470.1 INTRON LOC_Os11g03470.2 INTRON LOC_Os11g03470.3 INTRON
			sf1101331488	chr11	1331488	T	A	_x000D_63.07%	A->T	LOC_Os11g03470.4 Synonymous LOC_Os11g03470.1 Synonymous LOC_Os11g03470.2 Synonymous LOC_Os11g03470.3 Synonymous
			sf1101331649	chr11	1331649	A	T	_x000D_63.37%	T->A	LOC_Os11g03470.4 INTRON LOC_Os11g03470.1 INTRON LOC_Os11g03470.2 INTRON LOC_Os11g03470.3 INTRON
11	Os12g0125400	LOC_Os12g03190.1	sf1201215716	chr12	1215716	C	T	_x000D_90.51%	C->T	LOC_Os12g03190.1 UTR_3_PRIME
			sf1201216073	chr12	1216073	A	T	_x000D_79.14%	A->T	LOC_Os12g03190.1 INTRON
			sf1201216075	chr12	1216075	T	C	_x000D_88.23%	T->C	LOC_Os12g03190.1 INTRON
			sf1201216134	chr12	1216134	G	A	_x000D_91.68%	G->A	LOC_Os12g03190.1 INTRON
			sf1201216279	chr12	1216279	T	C	_x000D_99.36%	T->C	LOC_Os12g03190.1 INTRON
			sf1201216306	chr12	1216306	A	T	_x000D_94.01%	A->T	LOC_Os12g03190.1 INTRON
			sf1201216326	chr12	1216326	A	G	_x000D_93.87%	A->G	LOC_Os12g03190.1 INTRON
			sf1201216334	chr12	1216334	A	T	_x000D_91.54%	A->T	LOC_Os12g03190.1 INTRON
			sf1201216382	chr12	1216382	G	A	_x000D_94.08%	G->A	LOC_Os12g03190.1 INTRON
			sf1201216424	chr12	1216424	T	G	_x000D_88.23%	T->G	LOC_Os12g03190.1 Synonymous
			sf1201216436	chr12	1216436	C	T	_x000D_88.23%	C->T	LOC_Os12g03190.1 Synonymous
			sf1201216584	chr12	1216584	A	C	_x000D_87.87%	A->C	LOC_Os12g03190.1 INTRON
			sf1201216593	chr12	1216593	G	T	_x000D_91.54%	G->T	LOC_Os12g03190.1 INTRON
			sf1201216989	chr12	1216989	C	A	_x000D_99.58%	C->A	LOC_Os12g03190.1 INTRON
			sf1201217337	chr12	1217337	T	C	_x000D_79.48%	T->C	LOC_Os12g03190.1 INTRON
			sf1201217687	chr12	1217687	C	T	_x000D_94.01%	C->T	LOC_Os12g03190.1 INTRON
			sf1201218007	chr12	1218007	G	A	_x000D_91.47%	G->A	LOC_Os12g03190.1 INTRON
			sf1201218089	chr12	1218089	C	T	_x000D_87.95%	C->T	LOC_Os12g03190.1 Non-Synonymous SNP
			sf1201218218	chr12	1218218	A	C	_x000D_94.08%	A->C	LOC_Os12g03190.1 INTRON
			sf1201218282	chr12	1218282	C	A	_x000D_99.65%	C->A	LOC_Os12g03190.1 Synonymous
			sf1201218402	chr12	1218402	C	T	_x000D_93.87%	C->T	LOC_Os12g03190.1 INTRON
			sf1201218536	chr12	1218536	C	T	_x000D_79.39%	C->T	LOC_Os12g03190.1 Non-Synonymous SNP
			sf1201218592	chr12	1218592	C	T	_x000D_93.87%	C->T	LOC_Os12g03190.1 INTRON
			sf1201218633	chr12	1218633	C	T	_x000D_79.24%	C->T	LOC_Os12g03190.1 INTRON
			sf1201218659	chr12	1218659	A	T	_x000D_91.61%	A->T	LOC_Os12g03190.1 Non-Synonymous SNP
			sf1201218673	chr12	1218673	G	A	_x000D_93.87%	G->A	LOC_Os12g03190.1 Non-Synonymous SNP
			sf1201218857	chr12	1218857	T	G	_x000D_87.73%	T->G	LOC_Os12g03190.1 INTRON
			sf1201218868	chr12	1218868	A	C	_x000D_91.54%	A->C	LOC_Os12g03190.1 INTRON
			sf1201218940	chr12	1218940	C	T	_x000D_95.00%	C->T	LOC_Os12g03190.1 INTRON
			sf1201219266	chr12	1219266	G	T	_x000D_94.01%	G->T	LOC_Os12g03190.1 Non-Synonymous SNP
			sf1201219532	chr12	1219532	A	C	_x000D_93.80%	A->C	LOC_Os12g03190.1 UTR_5_PRIME
			sf1201219533	chr12	1219533	C	T	_x000D_85.62%	C->T	LOC_Os12g03190.1 SNPs that introduce initiation codons
12	Os09g0294000	LOC_Os09g12290.1	sf0906994119	chr09	6994119	T	A	_x000D_99.08%	T->A	LOC_Os09g12290.1 UTR_3_PRIME
			sf0906994142	chr09	6994142	G	A	_x000D_96.83%	G->A	LOC_Os09g12290.1 UTR_3_PRIME
			sf0906994198	chr09	6994198	T	A	_x000D_97.31%	T->A	LOC_Os09g12290.1 UTR_3_PRIME
			sf0906994206	chr09	6994206	C	T	_x000D_99.22%	C->T	LOC_Os09g12290.1 UTR_3_PRIME
			sf0906994280	chr09	6994280	A	G	_x000D_99.15%	A->G	LOC_Os09g12290.1 UTR_3_PRIME
			sf0906994435	chr09	6994435	G	A	_x000D_96.83%	G->A	LOC_Os09g12290.1 Synonymous
			sf0906994462	chr09	6994462	C	T	_x000D_98.94%	C->T	LOC_Os09g12290.1 Synonymous
			sf0906994480	chr09	6994480	G	A	_x000D_99.08%	G->A	LOC_Os09g12290.1 Synonymous
			sf0906994516	chr09	6994516	T	G	_x000D_96.83%	T->G	LOC_Os09g12290.1 Non-Synonymous SNP
			sf0906994551	chr09	6994551	T	G	_x000D_96.76%	T->G	LOC_Os09g12290.1 Synonymous
			sf0906994553	chr09	6994553	T	C	_x000D_98.73%	T->C	LOC_Os09g12290.1 Non-Synonymous SNP
			sf0906994736	chr09	6994736	A	G	_x000D_81.31%	A->G	LOC_Os09g12290.1 INTRON
			sf0906994795	chr09	6994795	A	C	_x000D_97.11%	A->C	LOC_Os09g12290.1 INTRON
			sf0906994915	chr09	6994915	G	A	_x000D_99.15%	G->A	LOC_Os09g12290.1 INTRON
			sf0906994927	chr09	6994927	G	A	_x000D_97.25%	G->A	LOC_Os09g12290.1 INTRON
			sf0906995028	chr09	6995028	G	A	_x000D_96.05%	G->A	LOC_Os09g12290.1 Synonymous
			sf0906995088	chr09	6995088	A	C	_x000D_99.15%	A->C	LOC_Os09g12290.1 INTRON
			sf0906995149	chr09	6995149	G	A	_x000D_96.83%	G->A	LOC_Os09g12290.1 INTRON
			sf0906995161	chr09	6995161	A	T	_x000D_99.65%	A->T	LOC_Os09g12290.1 INTRON
			sf0906995291	chr09	6995291	G	T	_x000D_99.58%	G->T	LOC_Os09g12290.1 INTRON
			sf0906995399	chr09	6995399	C	T	_x000D_96.83%	C->T	LOC_Os09g12290.1 INTRON
			sf0906995432	chr09	6995432	C	A	_x000D_81.32%	C->A	LOC_Os09g12290.1 INTRON
			sf0906995505	chr09	6995505	T	C	_x000D_99.15%	T->C	LOC_Os09g12290.1 INTRON
			sf0906995506	chr09	6995506	A	C	_x000D_98.38%	A->C	LOC_Os09g12290.1 INTRON
			sf0906995523	chr09	6995523	T	C	_x000D_97.96%	T->C	LOC_Os09g12290.1 INTRON
			sf0906995529	chr09	6995529	A	G	_x000D_86.10%	A->G	LOC_Os09g12290.1 INTRON
			sf0906995539	chr09	6995539	A	G	_x000D_72.09%	G->A	LOC_Os09g12290.1 INTRON
			sf0906995654	chr09	6995654	C	T	_x000D_98.94%	C->T	LOC_Os09g12290.1 INTRON
			sf0906995723	chr09	6995723	T	A	_x000D_98.94%	T->A	LOC_Os09g12290.1 INTRON
			sf0906995728	chr09	6995728	G	A	_x000D_96.83%	G->A	LOC_Os09g12290.1 INTRON
			sf0906995774	chr09	6995774	T	G	_x000D_96.83%	T->G	LOC_Os09g12290.1 INTRON
			sf0906995796	chr09	6995796	T	C	_x000D_96.05%	T->C	LOC_Os09g12290.1 INTRON
			sf0906995858	chr09	6995858	T	A	_x000D_99.08%	T->A	LOC_Os09g12290.1 INTRON
			sf0906995953	chr09	6995953	G	A	_x000D_82.02%	G->A	LOC_Os09g12290.1 INTRON
			sf0906995954	chr09	6995954	G	C	_x000D_99.08%	G->C	LOC_Os09g12290.1 INTRON
			sf0906995957	chr09	6995957	T	A	_x000D_97.18%	T->A	LOC_Os09g12290.1 INTRON
			sf0906995960	chr09	6995960	G	A	_x000D_99.22%	G->A	LOC_Os09g12290.1 INTRON
			sf0906995981	chr09	6995981	A	G	_x000D_82.02%	A->G	LOC_Os09g12290.1 INTRON
			sf0906996021	chr09	6996021	C	T	_x000D_99.08%	C->T	LOC_Os09g12290.1 INTRON
			sf0906996033	chr09	6996033	T	A	_x000D_99.15%	T->A	LOC_Os09g12290.1 INTRON
			sf0906996043	chr09	6996043	C	T	_x000D_68.37%	T->C	LOC_Os09g12290.1 INTRON
			sf0906996085	chr09	6996085	C	A	_x000D_99.44%	C->A	LOC_Os09g12290.1 INTRON
			sf0906996091	chr09	6996091	G	A	_x000D_97.32%	G->A	LOC_Os09g12290.1 INTRON
			sf0906996100	chr09	6996100	A	G	_x000D_84.15%	A->G	LOC_Os09g12290.1 INTRON
			sf0906996120	chr09	6996120	C	T	_x000D_98.15%	C->T	LOC_Os09g12290.1 INTRON
			sf0906996138	chr09	6996138	T	A	_x000D_97.39%	T->A	LOC_Os09g12290.1 INTRON
			sf0906996170	chr09	6996170	C	T	_x000D_99.08%	C->T	LOC_Os09g12290.1 INTRON
			sf0906996181	chr09	6996181	G	A	_x000D_99.36%	G->A	LOC_Os09g12290.1 INTRON
			sf0906996244	chr09	6996244	G	A	_x000D_99.29%	G->A	LOC_Os09g12290.1 INTRON
			sf0906996270	chr09	6996270	C	T	_x000D_61.21%	T->C	LOC_Os09g12290.1 INTRON
			sf0906996276	chr09	6996276	G	A	_x000D_97.32%	G->A	LOC_Os09g12290.1 INTRON
			sf0906996277	chr09	6996277	C	A	_x000D_99.22%	C->A	LOC_Os09g12290.1 INTRON
			sf0906996293	chr09	6996293	G	A	_x000D_97.60%	G->A	LOC_Os09g12290.1 INTRON
			sf0906996298	chr09	6996298	T	C	_x000D_96.68%	T->C	LOC_Os09g12290.1 INTRON
			sf0906996316	chr09	6996316	C	A	_x000D_95.28%	C->A	LOC_Os09g12290.1 INTRON
			sf0906996318	chr09	6996318	T	C	_x000D_98.94%	T->C	LOC_Os09g12290.1 INTRON
			sf0906996320	chr09	6996320	T	C	_x000D_96.31%	T->C	LOC_Os09g12290.1 INTRON
			sf0906996332	chr09	6996332	C	T	_x000D_97.06%	C->T	LOC_Os09g12290.1 INTRON
			sf0906996378	chr09	6996378	G	A	_x000D_97.25%	G->A	LOC_Os09g12290.1 INTRON
			sf0906996381	chr09	6996381	C	G	_x000D_88.90%	C->G	LOC_Os09g12290.1 INTRON
			sf0906996399	chr09	6996399	G	A	_x000D_99.15%	G->A	LOC_Os09g12290.1 INTRON
			sf0906996403	chr09	6996403	C	T	_x000D_88.16%	C->T	LOC_Os09g12290.1 INTRON
			sf0906996408	chr09	6996408	G	C	_x000D_87.94%	G->C	LOC_Os09g12290.1 INTRON
			sf0906996458	chr09	6996458	T	C	_x000D_93.73%	T->C	LOC_Os09g12290.1 INTRON
			sf0906996461	chr09	6996461	C	T	_x000D_91.89%	C->T	LOC_Os09g12290.1 INTRON
			sf0906996466	chr09	6996466	C	T	_x000D_81.11%	C->T	LOC_Os09g12290.1 INTRON
			sf0906996468	chr09	6996468	G	A	_x000D_97.46%	G->A	LOC_Os09g12290.1 INTRON
			sf0906996482	chr09	6996482	C	T	_x000D_98.87%	C->T	LOC_Os09g12290.1 INTRON
			sf0906996510	chr09	6996510	C	T	_x000D_99.15%	C->T	LOC_Os09g12290.1 INTRON
			sf0906996522	chr09	6996522	G	A	_x000D_60.99%	A->G	LOC_Os09g12290.1 INTRON
			sf0906996531	chr09	6996531	G	A	_x000D_95.13%	G->A	LOC_Os09g12290.1 INTRON
			sf0906996533	chr09	6996533	C	T	_x000D_88.01%	C->T	LOC_Os09g12290.1 INTRON
			sf0906996540	chr09	6996540	G	A	_x000D_92.71%	G->A	LOC_Os09g12290.1 INTRON
			sf0906996583	chr09	6996583	C	T	_x000D_94.97%	C->T	LOC_Os09g12290.1 INTRON
			sf0906996599	chr09	6996599	G	A	_x000D_97.11%	G->A	LOC_Os09g12290.1 INTRON
			sf0906996600	chr09	6996600	G	A	_x000D_96.19%	G->A	LOC_Os09g12290.1 INTRON
			sf0906996623	chr09	6996623	C	T	_x000D_83.18%	C->T	LOC_Os09g12290.1 INTRON
			sf0906996646	chr09	6996646	C	T	_x000D_96.83%	C->T	LOC_Os09g12290.1 INTRON
			sf0906996663	chr09	6996663	C	T	_x000D_65.21%	T->C	LOC_Os09g12290.1 INTRON
			sf0906996960	chr09	6996960	C	T	_x000D_96.18%	C->T	LOC_Os09g12290.1 INTRON
			sf0906996971	chr09	6996971	C	T	_x000D_95.76%	C->T	LOC_Os09g12290.1 INTRON
			sf0906997061	chr09	6997061	G	T	_x000D_98.66%	G->T	LOC_Os09g12290.1 INTRON
			sf0906997080	chr09	6997080	G	A	_x000D_96.40%	G->A	LOC_Os09g12290.1 INTRON
			sf0906997091	chr09	6997091	C	T	_x000D_97.80%	C->T	LOC_Os09g12290.1 INTRON
			sf0906997225	chr09	6997225	G	A	_x000D_98.44%	G->A	LOC_Os09g12290.1 INTRON
			sf0906997229	chr09	6997229	C	A	_x000D_64.31%	C->A	LOC_Os09g12290.1 INTRON
			sf0906997281	chr09	6997281	G	A	_x000D_90.19%	G->A	LOC_Os09g12290.1 INTRON
			sf0906997406	chr09	6997406	G	A	_x000D_97.65%	G->A	LOC_Os09g12290.1 INTRON
			sf0906997485	chr09	6997485	G	A	_x000D_91.56%	G->A	LOC_Os09g12290.1 INTRON
			sf0906997519	chr09	6997519	C	T	_x000D_92.47%	C->T	LOC_Os09g12290.1 INTRON
			sf0906997520	chr09	6997520	C	G	_x000D_96.44%	C->G	LOC_Os09g12290.1 INTRON
			sf0906997631	chr09	6997631	A	G	_x000D_86.30%	A->G	LOC_Os09g12290.1 INTRON
			sf0906997643	chr09	6997643	C	A	_x000D_65.18%	A->C	LOC_Os09g12290.1 INTRON
			sf0906997652	chr09	6997652	C	T	_x000D_98.94%	C->T	LOC_Os09g12290.1 INTRON
			sf0906997744	chr09	6997744	C	T	_x000D_87.13%	C->T	LOC_Os09g12290.1 INTRON
			sf0906997831	chr09	6997831	A	G	_x000D_85.54%	A->G	LOC_Os09g12290.1 INTRON
			sf0906997842	chr09	6997842	G	A	_x000D_96.05%	G->A	LOC_Os09g12290.1 INTRON
			sf0906997846	chr09	6997846	G	A	_x000D_58.25%	G->A	LOC_Os09g12290.1 INTRON
			sf0906997852	chr09	6997852	C	T	_x000D_81.97%	C->T	LOC_Os09g12290.1 INTRON
			sf0906997896	chr09	6997896	G	T	_x000D_83.24%	G->T	LOC_Os09g12290.1 INTRON
			sf0906997910	chr09	6997910	C	T	_x000D_99.08%	C->T	LOC_Os09g12290.1 INTRON
			sf0906998013	chr09	6998013	A	G	_x000D_81.32%	A->G	LOC_Os09g12290.1 INTRON
			sf0906998025	chr09	6998025	C	T	_x000D_87.33%	C->T	LOC_Os09g12290.1 INTRON
			sf0906998028	chr09	6998028	C	T	_x000D_98.37%	C->T	LOC_Os09g12290.1 INTRON
			sf0906998142	chr09	6998142	G	A	_x000D_97.17%	G->A	LOC_Os09g12290.1 INTRON
			sf0906998188	chr09	6998188	A	G	_x000D_81.97%	A->G	LOC_Os09g12290.1 INTRON
			sf0906998211	chr09	6998211	G	A	_x000D_92.05%	G->A	LOC_Os09g12290.1 INTRON
			sf0906998219	chr09	6998219	G	A	_x000D_98.72%	G->A	LOC_Os09g12290.1 INTRON
			sf0906998245	chr09	6998245	C	T	_x000D_92.27%	C->T	LOC_Os09g12290.1 INTRON
			sf0906998306	chr09	6998306	C	T	_x000D_88.32%	C->T	LOC_Os09g12290.1 INTRON
			sf0906998321	chr09	6998321	G	A	_x000D_98.51%	G->A	LOC_Os09g12290.1 INTRON
			sf0906998336	chr09	6998336	C	T	_x000D_95.87%	C->T	LOC_Os09g12290.1 INTRON
			sf0906998343	chr09	6998343	A	G	_x000D_84.41%	A->G	LOC_Os09g12290.1 INTRON
			sf0906998360	chr09	6998360	C	T	_x000D_98.03%	C->T	LOC_Os09g12290.1 INTRON
			sf0906998404	chr09	6998404	G	A	_x000D_69.92%	A->G	LOC_Os09g12290.1 INTRON
			sf0906998441	chr09	6998441	G	A	_x000D_99.36%	G->A	LOC_Os09g12290.1 INTRON
			sf0906998562	chr09	6998562	G	A	_x000D_98.59%	G->A	LOC_Os09g12290.1 INTRON
			sf0906998581	chr09	6998581	C	T	_x000D_98.65%	C->T	LOC_Os09g12290.1 INTRON
			sf0906998589	chr09	6998589	C	T	_x000D_96.54%	C->T	LOC_Os09g12290.1 INTRON
			sf0906998592	chr09	6998592	C	T	_x000D_95.57%	C->T	LOC_Os09g12290.1 INTRON
			sf0906998612	chr09	6998612	A	G	_x000D_99.29%	A->G	LOC_Os09g12290.1 INTRON
			sf0906998845	chr09	6998845	G	A	_x000D_96.64%	G->A	LOC_Os09g12290.1 INTRON
			sf0906998871	chr09	6998871	A	G	_x000D_98.80%	A->G	LOC_Os09g12290.1 INTRON
			sf0906998992	chr09	6998992	C	T	_x000D_99.15%	C->T	LOC_Os09g12290.1 INTRON
			sf0906998998	chr09	6998998	C	G	_x000D_92.84%	C->G	LOC_Os09g12290.1 INTRON
			sf0906999032	chr09	6999032	G	A	_x000D_66.01%	A->G	LOC_Os09g12290.1 INTRON
			sf0906999179	chr09	6999179	G	A	_x000D_98.23%	G->A	LOC_Os09g12290.1 INTRON
			sf0906999188	chr09	6999188	G	A	_x000D_98.29%	G->A	LOC_Os09g12290.1 INTRON
			sf0906999220	chr09	6999220	A	G	_x000D_84.58%	A->G	LOC_Os09g12290.1 INTRON
			sf0906999328	chr09	6999328	C	G	_x000D_97.53%	C->G	LOC_Os09g12290.1 INTRON
			sf0906999340	chr09	6999340	C	T	_x000D_94.12%	C->T	LOC_Os09g12290.1 INTRON
			sf0906999371	chr09	6999371	G	A	_x000D_90.29%	G->A	LOC_Os09g12290.1 INTRON
			sf0906999385	chr09	6999385	T	C	_x000D_81.04%	T->C	LOC_Os09g12290.1 INTRON
			sf0906999398	chr09	6999398	C	T	_x000D_97.39%	C->T	LOC_Os09g12290.1 INTRON
			sf0906999412	chr09	6999412	G	A	_x000D_89.38%	G->A	LOC_Os09g12290.1 INTRON
			sf0906999425	chr09	6999425	C	T	_x000D_99.22%	C->T	LOC_Os09g12290.1 INTRON
			sf0906999441	chr09	6999441	C	A	_x000D_99.01%	C->A	LOC_Os09g12290.1 INTRON
			sf0906999451	chr09	6999451	G	A	_x000D_96.47%	G->A	LOC_Os09g12290.1 INTRON
			sf0906999466	chr09	6999466	G	A	_x000D_96.40%	G->A	LOC_Os09g12290.1 INTRON
			sf0906999484	chr09	6999484	C	A	_x000D_99.15%	C->A	LOC_Os09g12290.1 INTRON
			sf0906999514	chr09	6999514	T	C	_x000D_97.46%	T->C	LOC_Os09g12290.1 INTRON
			sf0906999525	chr09	6999525	G	A	_x000D_99.15%	G->A	LOC_Os09g12290.1 INTRON
			sf0906999534	chr09	6999534	C	T	_x000D_99.01%	C->T	LOC_Os09g12290.1 INTRON
			sf0906999541	chr09	6999541	G	A	_x000D_97.53%	G->A	LOC_Os09g12290.1 INTRON
			sf0906999542	chr09	6999542	G	A	_x000D_98.03%	G->A	LOC_Os09g12290.1 INTRON
			sf0906999545	chr09	6999545	G	A	_x000D_96.83%	G->A	LOC_Os09g12290.1 INTRON
			sf0906999556	chr09	6999556	G	A	_x000D_96.83%	G->A	LOC_Os09g12290.1 INTRON
			sf0906999622	chr09	6999622	A	G	_x000D_83.93%	A->G	LOC_Os09g12290.1 INTRON
			sf0906999683	chr09	6999683	A	T	_x000D_60.50%	A->T	LOC_Os09g12290.1 INTRON
			sf0906999727	chr09	6999727	G	A	_x000D_92.15%	G->A	LOC_Os09g12290.1 INTRON
			sf0906999743	chr09	6999743	G	A	_x000D_99.37%	G->A	LOC_Os09g12290.1 INTRON
			sf0906999760	chr09	6999760	C	A	_x000D_99.08%	C->A	LOC_Os09g12290.1 INTRON
			sf0906999782	chr09	6999782	A	G	_x000D_99.43%	A->G	LOC_Os09g12290.1 INTRON
			sf0906999790	chr09	6999790	G	A	_x000D_88.70%	G->A	LOC_Os09g12290.1 INTRON
			sf0906999793	chr09	6999793	T	C	_x000D_81.66%	T->C	LOC_Os09g12290.1 INTRON
			sf0906999831	chr09	6999831	C	T	_x000D_81.18%	C->T	LOC_Os09g12290.1 INTRON
			sf0906999871	chr09	6999871	G	C	_x000D_99.01%	G->C	LOC_Os09g12290.1 INTRON
			sf0906999937	chr09	6999937	C	A	_x000D_99.15%	C->A	LOC_Os09g12290.1 INTRON
			sf0906999946	chr09	6999946	C	G	_x000D_72.09%	G->C	LOC_Os09g12290.1 INTRON
			sf0906999954	chr09	6999954	C	T	_x000D_96.83%	C->T	LOC_Os09g12290.1 INTRON
			sf0907000069	chr09	7000069	C	T	_x000D_99.37%	C->T	LOC_Os09g12290.1 INTRON
			sf0907000109	chr09	7000109	G	A	_x000D_93.40%	G->A	LOC_Os09g12290.1 INTRON
			sf0907000134	chr09	7000134	G	A	_x000D_90.19%	G->A	LOC_Os09g12290.1 INTRON
			sf0907000151	chr09	7000151	T	C	_x000D_79.13%	T->C	LOC_Os09g12290.1 INTRON
			sf0907000157	chr09	7000157	G	A	_x000D_99.65%	G->A	LOC_Os09g12290.1 INTRON
			sf0907000311	chr09	7000311	T	C	_x000D_96.05%	T->C	LOC_Os09g12290.1 Non-Synonymous SNP
			sf0907000465	chr09	7000465	T	C	_x000D_81.32%	T->C	LOC_Os09g12290.1 INTRON
			sf0907000694	chr09	7000694	C	T	_x000D_99.08%	C->T	LOC_Os09g12290.1 INTRON
			sf0907000851	chr09	7000851	T	C	_x000D_99.36%	T->C	LOC_Os09g12290.1 INTRON
			sf0907000875	chr09	7000875	C	T	_x000D_94.86%	C->T	LOC_Os09g12290.1 INTRON
			sf0907000906	chr09	7000906	A	G	_x000D_91.90%	A->G	LOC_Os09g12290.1 INTRON
			sf0907000976	chr09	7000976	A	G	_x000D_98.94%	A->G	LOC_Os09g12290.1 INTRON
			sf0907001025	chr09	7001025	G	A	_x000D_99.15%	G->A	LOC_Os09g12290.1 Non-Synonymous SNP
			sf0907001050	chr09	7001050	C	T	_x000D_55.78%	C->T	LOC_Os09g12290.1 Synonymous
			sf0907001062	chr09	7001062	G	A	_x000D_96.83%	G->A	LOC_Os09g12290.1 Synonymous
			sf0907001093	chr09	7001093	C	G	_x000D_81.32%	C->G	LOC_Os09g12290.1 Non-Synonymous SNP
			sf0907001254	chr09	7001254	C	G	_x000D_87.95%	C->G	LOC_Os09g12290.1 INTRON
			sf0907001296	chr09	7001296	T	C	_x000D_81.31%	T->C	LOC_Os09g12290.1 INTRON
			sf0907001333	chr09	7001333	A	G	_x000D_96.83%	A->G	LOC_Os09g12290.1 INTRON
			sf0907001392	chr09	7001392	G	A	_x000D_84.00%	G->A	LOC_Os09g12290.1 INTRON
			sf0907001405	chr09	7001405	T	C	_x000D_99.65%	T->C	LOC_Os09g12290.1 INTRON
			sf0907001421	chr09	7001421	C	A	_x000D_96.12%	C->A	LOC_Os09g12290.1 INTRON
			sf0907001608	chr09	7001608	A	C	_x000D_78.44%	A->C	LOC_Os09g12290.1 INTRON
			sf0907001622	chr09	7001622	A	G	_x000D_99.37%	A->G	LOC_Os09g12290.1 INTRON
			sf0907001704	chr09	7001704	A	T	_x000D_55.57%	A->T	LOC_Os09g12290.1 INTRON
			sf0907001719	chr09	7001719	G	C	_x000D_98.94%	G->C	LOC_Os09g12290.1 INTRON
			sf0907001759	chr09	7001759	C	G	_x000D_81.47%	C->G	LOC_Os09g12290.1 INTRON
			sf0907002011	chr09	7002011	A	T	_x000D_81.40%	A->T	LOC_Os09g12290.1 INTRON
			sf0907002023	chr09	7002023	G	A	_x000D_97.89%	G->A	LOC_Os09g12290.1 INTRON
			sf0907002077	chr09	7002077	T	C	_x000D_99.15%	T->C	LOC_Os09g12290.1 INTRON
			sf0907002086	chr09	7002086	C	T	_x000D_81.40%	C->T	LOC_Os09g12290.1 INTRON
			sf0907002175	chr09	7002175	T	A	_x000D_99.51%	T->A	LOC_Os09g12290.1 INTRON
			sf0907002209	chr09	7002209	C	A	_x000D_99.15%	C->A	LOC_Os09g12290.1 Non-Synonymous SNP
			sf0907002234	chr09	7002234	T	G	_x000D_96.12%	T->G	LOC_Os09g12290.1 Synonymous
			sf0907002372	chr09	7002372	T	G	_x000D_91.97%	T->G	LOC_Os09g12290.1 Synonymous
			sf0907002586	chr09	7002586	A	T	_x000D_99.01%	A->T	LOC_Os09g12290.1 INTRON
			sf0907002589	chr09	7002589	A	T	_x000D_99.15%	A->T	LOC_Os09g12290.1 INTRON
			sf0907002716	chr09	7002716	T	C	_x000D_96.83%	T->C	LOC_Os09g12290.1 INTRON
			sf0907002737	chr09	7002737	G	A	_x000D_97.25%	G->A	LOC_Os09g12290.1 INTRON
			sf0907002811	chr09	7002811	T	C	_x000D_94.79%	T->C	LOC_Os09g12290.1 INTRON
			sf0907003015	chr09	7003015	C	A	_x000D_96.76%	C->A	LOC_Os09g12290.1 Non-Synonymous SNP
			sf0907003125	chr09	7003125	A	T	_x000D_98.94%	A->T	LOC_Os09g12290.1 INTRON
			sf0907003132	chr09	7003132	C	A	_x000D_81.32%	C->A	LOC_Os09g12290.1 INTRON
			sf0907003313	chr09	7003313	T	C	_x000D_99.08%	T->C	LOC_Os09g12290.1 INTRON
			sf0907003328	chr09	7003328	A	G	_x000D_98.94%	A->G	LOC_Os09g12290.1 INTRON
			sf0907003408	chr09	7003408	A	G	_x000D_96.83%	A->G	LOC_Os09g12290.1 INTRON
			sf0907003521	chr09	7003521	A	G	_x000D_98.03%	A->G	LOC_Os09g12290.1 INTRON
			sf0907003554	chr09	7003554	C	G	_x000D_97.25%	C->G	LOC_Os09g12290.1 Non-Synonymous SNP
			sf0907003776	chr09	7003776	C	T	_x000D_71.95%	T->C	LOC_Os09g12290.1 INTRON
			sf0907003882	chr09	7003882	C	T	_x000D_96.12%	C->T	LOC_Os09g12290.1 INTRON
			sf0907003936	chr09	7003936	C	T	_x000D_98.10%	C->T	LOC_Os09g12290.1 INTRON
			sf0907003947	chr09	7003947	C	T	_x000D_65.96%	T->C	LOC_Os09g12290.1 INTRON
			sf0907003970	chr09	7003970	C	A	_x000D_99.01%	C->A	LOC_Os09g12290.1 INTRON
			sf0907003979	chr09	7003979	G	C	_x000D_99.08%	G->C	LOC_Os09g12290.1 INTRON
			sf0907004102	chr09	7004102	G	A	_x000D_94.64%	G->A	LOC_Os09g12290.1 INTRON
			sf0907004211	chr09	7004211	G	T	_x000D_98.94%	G->T	LOC_Os09g12290.1 INTRON
			sf0907004228	chr09	7004228	C	T	_x000D_96.12%	C->T	LOC_Os09g12290.1 INTRON
			sf0907004319	chr09	7004319	A	G	_x000D_81.24%	A->G	LOC_Os09g12290.1 Non-Synonymous SNP
			sf0907004374	chr09	7004374	A	G	_x000D_99.51%	A->G	LOC_Os09g12290.1 Synonymous
			sf0907004422	chr09	7004422	G	A	_x000D_96.83%	G->A	LOC_Os09g12290.1 Synonymous
			sf0907004645	chr09	7004645	T	A	_x000D_96.83%	T->A	LOC_Os09g12290.1 INTRON
			sf0907004651	chr09	7004651	A	C	_x000D_99.15%	A->C	LOC_Os09g12290.1 INTRON
			sf0907004741	chr09	7004741	A	C	_x000D_96.83%	A->C	LOC_Os09g12290.1 INTRON
			sf0907004906	chr09	7004906	T	C	_x000D_72.02%	C->T	LOC_Os09g12290.1 INTRON
			sf0907004951	chr09	7004951	T	C	_x000D_84.64%	T->C	LOC_Os09g12290.1 INTRON
			sf0907004977	chr09	7004977	A	T	_x000D_81.47%	A->T	LOC_Os09g12290.1 INTRON
			sf0907005027	chr09	7005027	C	T	_x000D_97.96%	C->T	LOC_Os09g12290.1 INTRON
			sf0907005066	chr09	7005066	G	A	_x000D_81.40%	G->A	LOC_Os09g12290.1 INTRON
			sf0907005084	chr09	7005084	T	A	_x000D_97.25%	T->A	LOC_Os09g12290.1 INTRON
			sf0907005184	chr09	7005184	A	G	_x000D_81.25%	A->G	LOC_Os09g12290.1 INTRON
			sf0907005206	chr09	7005206	G	A	_x000D_71.93%	A->G	LOC_Os09g12290.1 INTRON
			sf0907005232	chr09	7005232	G	T	_x000D_96.05%	G->T	LOC_Os09g12290.1 INTRON
			sf0907005244	chr09	7005244	T	G	_x000D_92.04%	T->G	LOC_Os09g12290.1 INTRON
			sf0907005279	chr09	7005279	G	T	_x000D_96.83%	G->T	LOC_Os09g12290.1 INTRON
			sf0907005375	chr09	7005375	T	C	_x000D_81.47%	T->C	LOC_Os09g12290.1 INTRON
			sf0907005696	chr09	7005696	A	G	_x000D_78.49%	A->G	LOC_Os09g12290.1 INTRON
			sf0907005713	chr09	7005713	G	A	_x000D_99.15%	G->A	LOC_Os09g12290.1 INTRON
			sf0907005739	chr09	7005739	A	C	_x000D_98.03%	A->C	LOC_Os09g12290.1 INTRON
			sf0907005787	chr09	7005787	G	A	_x000D_84.85%	G->A	LOC_Os09g12290.1 INTRON
			sf0907005878	chr09	7005878	G	A	_x000D_99.15%	G->A	LOC_Os09g12290.1 Non-Synonymous SNP
			sf0907005929	chr09	7005929	T	C	_x000D_99.01%	T->C	LOC_Os09g12290.1 Non-Synonymous SNP
			sf0907005954	chr09	7005954	T	G	_x000D_81.25%	T->G	LOC_Os09g12290.1 Non-Synonymous SNP
			sf0907006318	chr09	7006318	G	A	_x000D_98.94%	G->A	LOC_Os09g12290.1 INTRON
			sf0907006438	chr09	7006438	G	A	_x000D_66.64%	A->G	LOC_Os09g12290.1 INTRON
			sf0907006480	chr09	7006480	C	T	_x000D_87.95%	C->T	LOC_Os09g12290.1 INTRON
			sf0907006609	chr09	7006609	C	A	_x000D_98.94%	C->A	LOC_Os09g12290.1 INTRON
			sf0907006693	chr09	7006693	T	C	_x000D_81.40%	T->C	LOC_Os09g12290.1 INTRON
			sf0907006967	chr09	7006967	G	A	_x000D_98.94%	G->A	LOC_Os09g12290.1 INTRON
			sf0907006973	chr09	7006973	A	G	_x000D_94.01%	A->G	LOC_Os09g12290.1 INTRON
			sf0907007046	chr09	7007046	A	C	_x000D_72.16%	C->A	LOC_Os09g12290.1 INTRON
			sf0907007132	chr09	7007132	A	G	_x000D_78.29%	A->G	LOC_Os09g12290.1 INTRON
			sf0907007482	chr09	7007482	A	G	_x000D_96.69%	A->G	LOC_Os09g12290.1 INTRON
			sf0907007707	chr09	7007707	T	G	_x000D_96.69%	T->G	LOC_Os09g12290.1 INTRON
			sf0907007744	chr09	7007744	A	C	_x000D_96.76%	A->C	LOC_Os09g12290.1 INTRON
			sf0907007848	chr09	7007848	A	T	_x000D_96.76%	A->T	LOC_Os09g12290.1 INTRON
			sf0907007915	chr09	7007915	T	A	_x000D_96.76%	T->A	LOC_Os09g12290.1 INTRON
			sf0907007965	chr09	7007965	A	C	_x000D_62.86%	C->A	LOC_Os09g12290.1 INTRON
			sf0907008019	chr09	7008019	C	A	_x000D_81.24%	C->A	LOC_Os09g12290.1 INTRON
			sf0907008021	chr09	7008021	C	A	_x000D_97.18%	C->A	LOC_Os09g12290.1 INTRON
			sf0907008136	chr09	7008136	G	A	_x000D_55.05%	G->A	LOC_Os09g12290.1 INTRON
			sf0907008174	chr09	7008174	A	C	_x000D_82.17%	A->C	LOC_Os09g12290.1 INTRON
			sf0907008249	chr09	7008249	C	G	_x000D_98.94%	C->G	LOC_Os09g12290.1 INTRON
			sf0907008281	chr09	7008281	G	C	_x000D_68.48%	C->G	LOC_Os09g12290.1 INTRON
			sf0907008308	chr09	7008308	C	T	_x000D_98.94%	C->T	LOC_Os09g12290.1 INTRON
			sf0907008375	chr09	7008375	C	T	_x000D_84.54%	C->T	LOC_Os09g12290.1 Non-Synonymous SNP
			sf0907008397	chr09	7008397	G	A	_x000D_95.97%	G->A	LOC_Os09g12290.1 UTR_5_PRIME
13	Os08g0342400	LOC_Os08g25390.1	sf0815436304	chr08	15436304	G	C	_x000D_93.66%	G->C	LOC_Os08g25390.1 UTR_3_PRIME
			sf0815436320	chr08	15436320	T	C	_x000D_93.61%	T->C	LOC_Os08g25390.1 UTR_3_PRIME
			sf0815436429	chr08	15436429	A	C	_x000D_99.08%	A->C	LOC_Os08g25390.1 UTR_3_PRIME
			sf0815436529	chr08	15436529	C	T	_x000D_61.73%	T->C	LOC_Os08g25390.1 UTR_3_PRIME
			sf0815436569	chr08	15436569	A	G	_x000D_97.96%	A->G	LOC_Os08g25390.1 UTR_3_PRIME
			sf0815436615	chr08	15436615	C	A	_x000D_93.59%	C->A	LOC_Os08g25390.1 UTR_3_PRIME
			sf0815436679	chr08	15436679	T	G	_x000D_93.59%	T->G	LOC_Os08g25390.1 UTR_3_PRIME
			sf0815436701	chr08	15436701	C	A	_x000D_96.97%	C->A	LOC_Os08g25390.1 UTR_3_PRIME
			sf0815436941	chr08	15436941	T	G	_x000D_99.15%	T->G	LOC_Os08g25390.1 UTR_3_PRIME
			sf0815437078	chr08	15437078	G	C	_x000D_97.89%	G->C	LOC_Os08g25390.1 Non-Synonymous SNP
			sf0815437099	chr08	15437099	A	G	_x000D_61.89%	G->A	LOC_Os08g25390.1 Synonymous
			sf0815437170	chr08	15437170	A	C	_x000D_93.52%	A->C	LOC_Os08g25390.1 Non-Synonymous SNP
			sf0815437253	chr08	15437253	G	T	_x000D_98.66%	G->T	LOC_Os08g25390.1 INTRON
			sf0815437285	chr08	15437285	C	T	_x000D_93.59%	C->T	LOC_Os08g25390.1 INTRON
			sf0815437287	chr08	15437287	C	T	_x000D_93.59%	C->T	LOC_Os08g25390.1 INTRON
			sf0815437381	chr08	15437381	C	T	_x000D_96.51%	C->T	LOC_Os08g25390.1 INTRON
			sf0815437452	chr08	15437452	G	A	_x000D_99.15%	G->A	LOC_Os08g25390.1 INTRON
			sf0815437494	chr08	15437494	C	T	_x000D_93.59%	C->T	LOC_Os08g25390.1 INTRON
			sf0815437506	chr08	15437506	C	T	_x000D_99.15%	C->T	LOC_Os08g25390.1 INTRON
			sf0815437537	chr08	15437537	C	G	_x000D_98.59%	C->G	LOC_Os08g25390.1 Non-Synonymous SNP
			sf0815437696	chr08	15437696	T	G	_x000D_98.03%	T->G	LOC_Os08g25390.1 Non-Synonymous SNP
			sf0815437967	chr08	15437967	G	A	_x000D_99.15%	G->A	LOC_Os08g25390.1 INTRON
			sf0815438134	chr08	15438134	C	T	_x000D_93.52%	C->T	LOC_Os08g25390.1 INTRON
			sf0815438352	chr08	15438352	T	C	_x000D_99.15%	T->C	LOC_Os08g25390.1 INTRON
			sf0815438556	chr08	15438556	T	G	_x000D_56.14%	G->T	LOC_Os08g25390.2 UTR_3_PRIME LOC_Os08g25390.1 INTRON
			sf0815438581	chr08	15438581	C	T	_x000D_93.52%	C->T	LOC_Os08g25390.2 UTR_3_PRIME LOC_Os08g25390.1 INTRON
			sf0815438677	chr08	15438677	G	A	_x000D_61.78%	A->G	LOC_Os08g25390.2 UTR_3_PRIME LOC_Os08g25390.1 INTRON
			sf0815438695	chr08	15438695	T	G	_x000D_61.78%	G->T	LOC_Os08g25390.2 UTR_3_PRIME LOC_Os08g25390.1 INTRON
			sf0815438816	chr08	15438816	C	T	_x000D_74.89%	T->C	LOC_Os08g25390.2 UTR_3_PRIME LOC_Os08g25390.1 INTRON
			sf0815438834	chr08	15438834	A	G	_x000D_97.60%	A->G	LOC_Os08g25390.2 Non-Synonymous SNP LOC_Os08g25390.1 INTRON
			sf0815438931	chr08	15438931	T	C	_x000D_74.68%	C->T	LOC_Os08g25390.2 Non-Synonymous SNP LOC_Os08g25390.1 Non-Synonymous SNP
			sf0815438986	chr08	15438986	C	T	_x000D_93.59%	C->T	LOC_Os08g25390.2 INTRON LOC_Os08g25390.1 INTRON
			sf0815439149	chr08	15439149	C	G	_x000D_97.89%	C->G	LOC_Os08g25390.2 Non-Synonymous SNP LOC_Os08g25390.1 Non-Synonymous SNP
			sf0815439179	chr08	15439179	A	G	_x000D_69.20%	G->A	LOC_Os08g25390.2 Synonymous LOC_Os08g25390.1 Synonymous
			sf0815439293	chr08	15439293	A	G	_x000D_97.67%	A->G	LOC_Os08g25390.2 INTRON LOC_Os08g25390.1 INTRON
			sf0815439395	chr08	15439395	T	A	_x000D_96.41%	T->A	LOC_Os08g25390.2 INTRON LOC_Os08g25390.1 INTRON
			sf0815439410	chr08	15439410	C	G	_x000D_93.52%	C->G	LOC_Os08g25390.2 INTRON LOC_Os08g25390.1 INTRON
			sf0815439429	chr08	15439429	C	G	_x000D_98.59%	C->G	LOC_Os08g25390.2 INTRON LOC_Os08g25390.1 INTRON
			sf0815439494	chr08	15439494	G	A	_x000D_99.22%	G->A	LOC_Os08g25390.2 INTRON LOC_Os08g25390.1 INTRON
			sf0815440013	chr08	15440013	G	A	_x000D_93.52%	G->A	LOC_Os08g25390.2 INTRON LOC_Os08g25390.1 INTRON
			sf0815440051	chr08	15440051	C	A	_x000D_74.82%	A->C	LOC_Os08g25390.2 INTRON LOC_Os08g25390.1 INTRON
			sf0815440065	chr08	15440065	C	T	_x000D_97.89%	C->T	LOC_Os08g25390.2 INTRON LOC_Os08g25390.1 INTRON
			sf0815440066	chr08	15440066	C	A	_x000D_99.15%	C->A	LOC_Os08g25390.2 INTRON LOC_Os08g25390.1 INTRON
			sf0815440084	chr08	15440084	G	T	_x000D_74.82%	T->G	LOC_Os08g25390.2 INTRON LOC_Os08g25390.1 INTRON
			sf0815440111	chr08	15440111	G	A	_x000D_93.45%	G->A	LOC_Os08g25390.2 INTRON LOC_Os08g25390.1 INTRON
			sf0815440115	chr08	15440115	T	G	_x000D_98.59%	T->G	LOC_Os08g25390.2 INTRON LOC_Os08g25390.1 INTRON
			sf0815440131	chr08	15440131	T	C	_x000D_93.52%	T->C	LOC_Os08g25390.2 INTRON LOC_Os08g25390.1 INTRON
			sf0815440201	chr08	15440201	C	G	_x000D_93.59%	C->G	LOC_Os08g25390.2 INTRON LOC_Os08g25390.1 INTRON
			sf0815440262	chr08	15440262	C	T	_x000D_98.59%	C->T	LOC_Os08g25390.2 INTRON LOC_Os08g25390.1 INTRON
			sf0815440308	chr08	15440308	G	A	_x000D_93.59%	G->A	LOC_Os08g25390.2 INTRON LOC_Os08g25390.1 INTRON
			sf0815440311	chr08	15440311	C	T	_x000D_94.70%	C->T	LOC_Os08g25390.2 INTRON LOC_Os08g25390.1 INTRON
			sf0815440383	chr08	15440383	A	G	_x000D_99.08%	A->G	LOC_Os08g25390.2 INTRON LOC_Os08g25390.1 INTRON
			sf0815440513	chr08	15440513	G	A	_x000D_61.95%	A->G	LOC_Os08g25390.2 INTRON LOC_Os08g25390.1 INTRON
			sf0815440607	chr08	15440607	A	G	_x000D_55.95%	G->A	LOC_Os08g25390.2 INTRON LOC_Os08g25390.1 INTRON
			sf0815440849	chr08	15440849	C	A	_x000D_99.65%	C->A	LOC_Os08g25390.2 INTRON LOC_Os08g25390.1 INTRON
			sf0815440877	chr08	15440877	G	A	_x000D_93.59%	G->A	LOC_Os08g25390.2 INTRON LOC_Os08g25390.1 INTRON
			sf0815441027	chr08	15441027	A	T	_x000D_99.22%	A->T	LOC_Os08g25390.2 INTRON LOC_Os08g25390.1 INTRON
			sf0815441051	chr08	15441051	A	G	_x000D_96.34%	A->G	LOC_Os08g25390.2 INTRON LOC_Os08g25390.1 INTRON
			sf0815441071	chr08	15441071	A	G	_x000D_55.99%	G->A	LOC_Os08g25390.2 INTRON LOC_Os08g25390.1 INTRON
			sf0815441134	chr08	15441134	C	T	_x000D_99.08%	C->T	LOC_Os08g25390.2 INTRON LOC_Os08g25390.1 INTRON
			sf0815441319	chr08	15441319	G	T	_x000D_96.41%	G->T	LOC_Os08g25390.2 INTRON LOC_Os08g25390.1 INTRON
			sf0815441500	chr08	15441500	C	A	_x000D_74.75%	A->C	LOC_Os08g25390.2 Synonymous LOC_Os08g25390.1 Synonymous
			sf0815441772	chr08	15441772	G	A	_x000D_98.59%	G->A	LOC_Os08g25390.2 Synonymous LOC_Os08g25390.1 Synonymous
			sf0815441909	chr08	15441909	G	A	_x000D_96.58%	G->A	LOC_Os08g25390.2 INTRON LOC_Os08g25390.1 INTRON
			sf0815441974	chr08	15441974	C	T	_x000D_99.08%	C->T	LOC_Os08g25390.2 INTRON LOC_Os08g25390.1 INTRON
			sf0815442077	chr08	15442077	C	T	_x000D_61.73%	T->C	LOC_Os08g25390.2 INTRON LOC_Os08g25390.1 INTRON
			sf0815442103	chr08	15442103	G	A	_x000D_97.89%	G->A	LOC_Os08g25390.2 INTRON LOC_Os08g25390.1 INTRON
			sf0815442199	chr08	15442199	G	A	_x000D_99.44%	G->A	LOC_Os08g25390.2 INTRON LOC_Os08g25390.1 INTRON
			sf0815442377	chr08	15442377	C	T	_x000D_82.89%	T->C	LOC_Os08g25390.2 INTRON LOC_Os08g25390.1 INTRON
			sf0815442390	chr08	15442390	C	T	_x000D_99.15%	C->T	LOC_Os08g25390.2 INTRON LOC_Os08g25390.1 INTRON
			sf0815442408	chr08	15442408	T	C	_x000D_61.78%	C->T	LOC_Os08g25390.2 INTRON LOC_Os08g25390.1 INTRON
			sf0815442468	chr08	15442468	G	A	_x000D_61.78%	A->G	LOC_Os08g25390.2 INTRON LOC_Os08g25390.1 INTRON
			sf0815442484	chr08	15442484	G	A	_x000D_97.89%	G->A	LOC_Os08g25390.2 INTRON LOC_Os08g25390.1 INTRON
			sf0815442653	chr08	15442653	C	T	_x000D_61.85%	T->C	LOC_Os08g25390.2 INTRON LOC_Os08g25390.1 INTRON
			sf0815442740	chr08	15442740	G	A	_x000D_93.59%	G->A	LOC_Os08g25390.2 INTRON LOC_Os08g25390.1 INTRON
			sf0815442749	chr08	15442749	T	A	_x000D_61.78%	A->T	LOC_Os08g25390.2 INTRON LOC_Os08g25390.1 INTRON
			sf0815442948	chr08	15442948	C	T	_x000D_96.48%	C->T	LOC_Os08g25390.2 INTRON LOC_Os08g25390.1 INTRON
			sf0815443024	chr08	15443024	A	C	_x000D_98.94%	A->C	LOC_Os08g25390.2 Synonymous LOC_Os08g25390.1 Synonymous
			sf0815443062	chr08	15443062	G	A	_x000D_74.82%	A->G	LOC_Os08g25390.2 INTRON LOC_Os08g25390.1 INTRON
			sf0815443206	chr08	15443206	C	T	_x000D_93.52%	C->T	LOC_Os08g25390.2 INTRON LOC_Os08g25390.1 INTRON
			sf0815443461	chr08	15443461	A	G	_x000D_74.82%	G->A	LOC_Os08g25390.2 Synonymous LOC_Os08g25390.1 Synonymous
			sf0815443769	chr08	15443769	T	C	_x000D_55.92%	C->T	LOC_Os08g25390.2 INTRON LOC_Os08g25390.1 INTRON
			sf0815443812	chr08	15443812	C	G	_x000D_93.59%	C->G	LOC_Os08g25390.2 INTRON LOC_Os08g25390.1 INTRON
			sf0815444020	chr08	15444020	T	C	_x000D_97.89%	T->C	LOC_Os08g25390.2 INTRON LOC_Os08g25390.1 INTRON
			sf0815444032	chr08	15444032	A	G	_x000D_99.15%	A->G	LOC_Os08g25390.2 INTRON LOC_Os08g25390.1 INTRON
			sf0815444115	chr08	15444115	G	A	_x000D_74.77%	A->G	LOC_Os08g25390.2 INTRON LOC_Os08g25390.1 INTRON
			sf0815444255	chr08	15444255	C	A	_x000D_99.15%	C->A	LOC_Os08g25390.2 INTRON LOC_Os08g25390.1 INTRON
			sf0815444309	chr08	15444309	A	G	_x000D_93.59%	A->G	LOC_Os08g25390.2 INTRON LOC_Os08g25390.1 INTRON
			sf0815444363	chr08	15444363	T	C	_x000D_96.97%	T->C	LOC_Os08g25390.2 INTRON LOC_Os08g25390.1 INTRON
			sf0815444366	chr08	15444366	C	G	_x000D_97.89%	C->G	LOC_Os08g25390.2 INTRON LOC_Os08g25390.1 INTRON
			sf0815444434	chr08	15444434	G	A	_x000D_93.52%	G->A	LOC_Os08g25390.2 INTRON LOC_Os08g25390.1 INTRON
			sf0815444485	chr08	15444485	C	T	_x000D_97.89%	C->T	LOC_Os08g25390.2 INTRON LOC_Os08g25390.1 INTRON
			sf0815444498	chr08	15444498	T	C	_x000D_99.15%	T->C	LOC_Os08g25390.2 INTRON LOC_Os08g25390.1 INTRON
			sf0815444573	chr08	15444573	T	A	_x000D_93.59%	T->A	LOC_Os08g25390.2 INTRON LOC_Os08g25390.1 INTRON
			sf0815444654	chr08	15444654	A	G	_x000D_55.95%	G->A	LOC_Os08g25390.2 INTRON LOC_Os08g25390.1 INTRON
			sf0815444704	chr08	15444704	A	G	_x000D_56.03%	G->A	LOC_Os08g25390.2 INTRON LOC_Os08g25390.1 INTRON
			sf0815444757	chr08	15444757	T	C	_x000D_96.97%	T->C	LOC_Os08g25390.2 INTRON LOC_Os08g25390.1 INTRON
			sf0815444943	chr08	15444943	A	G	_x000D_93.45%	A->G	LOC_Os08g25390.2 INTRON LOC_Os08g25390.1 INTRON
			sf0815445155	chr08	15445155	A	G	_x000D_93.59%	A->G	LOC_Os08g25390.2 Synonymous LOC_Os08g25390.1 Synonymous
			sf0815445240	chr08	15445240	T	C	_x000D_99.37%	T->C	LOC_Os08g25390.2 Non-Synonymous SNP LOC_Os08g25390.1 Non-Synonymous SNP
			sf0815445396	chr08	15445396	C	G	_x000D_61.24%	G->C	LOC_Os08g25390.2 INTRON LOC_Os08g25390.1 INTRON
			sf0815445399	chr08	15445399	G	C	_x000D_96.34%	G->C	LOC_Os08g25390.2 INTRON LOC_Os08g25390.1 INTRON
			sf0815445446	chr08	15445446	T	C	_x000D_97.74%	T->C	LOC_Os08g25390.2 INTRON LOC_Os08g25390.1 INTRON
			sf0815445493	chr08	15445493	C	A	_x000D_93.59%	C->A	LOC_Os08g25390.2 INTRON LOC_Os08g25390.1 INTRON
			sf0815445544	chr08	15445544	A	C	_x000D_93.52%	A->C	LOC_Os08g25390.2 INTRON LOC_Os08g25390.1 INTRON
			sf0815445772	chr08	15445772	A	C	_x000D_99.15%	A->C	LOC_Os08g25390.2 INTRON LOC_Os08g25390.1 INTRON
			sf0815445795	chr08	15445795	T	C	_x000D_93.73%	T->C	LOC_Os08g25390.2 INTRON LOC_Os08g25390.1 INTRON
			sf0815445978	chr08	15445978	A	G	_x000D_61.73%	G->A	LOC_Os08g25390.2 INTRON LOC_Os08g25390.1 INTRON
			sf0815446007	chr08	15446007	C	A	_x000D_94.50%	C->A	LOC_Os08g25390.2 INTRON LOC_Os08g25390.1 INTRON
			sf0815446031	chr08	15446031	A	T	_x000D_74.70%	T->A	LOC_Os08g25390.2 INTRON LOC_Os08g25390.1 INTRON
			sf0815446181	chr08	15446181	C	T	_x000D_98.80%	C->T	LOC_Os08g25390.2 Non-Synonymous SNP LOC_Os08g25390.1 Non-Synonymous SNP
			sf0815446332	chr08	15446332	A	T	_x000D_55.95%	T->A	LOC_Os08g25390.2 Synonymous LOC_Os08g25390.1 Synonymous
			sf0815446532	chr08	15446532	A	G	_x000D_93.59%	A->G	LOC_Os08g25390.2 INTRON LOC_Os08g25390.1 INTRON
			sf0815446588	chr08	15446588	G	C	_x000D_96.41%	G->C	LOC_Os08g25390.2 INTRON LOC_Os08g25390.1 INTRON
			sf0815446606	chr08	15446606	T	C	_x000D_96.97%	T->C	LOC_Os08g25390.2 INTRON LOC_Os08g25390.1 INTRON
			sf0815447084	chr08	15447084	A	G	_x000D_93.59%	A->G	LOC_Os08g25390.2 INTRON LOC_Os08g25390.1 INTRON
			sf0815447247	chr08	15447247	T	A	_x000D_99.15%	T->A	LOC_Os08g25390.2 INTRON LOC_Os08g25390.1 INTRON
			sf0815447376	chr08	15447376	A	C	_x000D_93.59%	A->C	LOC_Os08g25390.2 INTRON LOC_Os08g25390.1 INTRON
			sf0815447426	chr08	15447426	C	G	_x000D_96.41%	C->G	LOC_Os08g25390.2 INTRON LOC_Os08g25390.1 INTRON
			sf0815447427	chr08	15447427	A	G	_x000D_97.82%	A->G	LOC_Os08g25390.2 INTRON LOC_Os08g25390.1 INTRON
			sf0815447434	chr08	15447434	T	A	_x000D_74.84%	A->T	LOC_Os08g25390.2 Non-Synonymous SNP LOC_Os08g25390.1 Non-Synonymous SNP
			sf0815447869	chr08	15447869	A	C	_x000D_99.15%	A->C	LOC_Os08g25390.2 UTR_5_PRIME LOC_Os08g25390.1 UTR_5_PRIME
14	Os02g0831800	LOC_Os02g58510.1	sf0235766487	chr02	35766487	G	A	_x000D_57.96%	A->G	LOC_Os02g58510.1 Non-Synonymous SNP
			sf0235766720	chr02	35766720	T	C	_x000D_58.65%	C->T	LOC_Os02g58510.1 Synonymous
			sf0235766787	chr02	35766787	A	G	_x000D_57.68%	G->A	LOC_Os02g58510.1 Non-Synonymous SNP
			sf0235766828	chr02	35766828	T	C	_x000D_58.32%	C->T	LOC_Os02g58510.1 Synonymous
15	Os01g0693800	LOC_Os01g49890.1	sf0128653030	chr01	28653030	G	T	_x000D_98.17%	G->T	LOC_Os01g49890.1 UTR_3_PRIME
			sf0128653069	chr01	28653069	C	T	_x000D_66.31%	T->C	LOC_Os01g49890.1 UTR_3_PRIME
			sf0128653921	chr01	28653921	C	A	_x000D_99.58%	C->A	LOC_Os01g49890.1 Synonymous
			sf0128654167	chr01	28654167	G	A	_x000D_98.17%	G->A	LOC_Os01g49890.1 Synonymous
			sf0128654695	chr01	28654695	G	A	_x000D_95.77%	G->A	LOC_Os01g49890.1 Synonymous
			sf0128654815	chr01	28654815	G	C	_x000D_66.29%	C->G	LOC_Os01g49890.1 Synonymous
16	Os05g0549700	LOC_Os05g47640.1	sf0527228926	chr05	27228926	G	A	_x000D_91.97%	G->A	LOC_Os05g47640.1 Synonymous
			sf0527229085	chr05	27229085	G	A	_x000D_92.04%	G->A	LOC_Os05g47640.1 Synonymous
			sf0527229142	chr05	27229142	G	A	_x000D_77.86%	G->A	LOC_Os05g47640.1 Synonymous
			sf0527229159	chr05	27229159	C	T	_x000D_96.54%	C->T	LOC_Os05g47640.1 Non-Synonymous SNP
			sf0527229259	chr05	27229259	C	T	_x000D_91.97%	C->T	LOC_Os05g47640.1 Synonymous
			sf0527229274	chr05	27229274	G	A	_x000D_58.57%	G->A	LOC_Os05g47640.1 Synonymous
			sf0527229358	chr05	27229358	G	A	_x000D_72.00%	A->G	LOC_Os05g47640.1 Synonymous
			sf0527229677	chr05	27229677	G	C	_x000D_96.46%	G->C	LOC_Os05g47640.1 UTR_3_PRIME
