# Supplementary material for: Global analysis of threonine metabolism genes unravel key players in rice to improve the abiotic stress tolerance
Source: Sci Rep. 2018 Jun 18;8:9270. doi: 10.1038/s41598-018-27703-8 (PMC6006157; doi:10.1038/s41598-018-27703-8)
Supplement: Supplementary file 8 — Dataset 8 [file 41598_2018_27703_MOESM8_ESM.xlsx]

## Sheet: Sheet1
	Supplementary Table 7: Summary of motif present inAbSR – ThrMPG.
S.No	Threonine.id	EXP_SHOWN_MOTIF_NAME	EXP_SHOWN_MOTIF	CITATION	PUBMEDID
1	LOC_Os01g65090.1	ATB2/AtbZIP53/AtbZIP44/GBF5 BS in ProDH	ACTCAT	AGRIS	12820902
		AtMYB2 BS in RD22	CTAACCA	AGRIS	12820902
		AtMYC2 BS in RD22	CACATG	AGRIS	12820902
		Bellringer/replumless/pennywise BS2 IN AG	AAATTAGT	AGRIS	12820902
		CBF1 BS in cor15a	GGCCGA	AGRIS	12820902
		CBF1 BS in cor15a	TGGCCG	AGRIS	12820902
		DPBF1&2 binding site motif	ACACACG	AGRIS	12820902
		DRE promoter motif	ACCGAC	AGRIS	12820902
		DRE-like promoter motif	CCGACC	AGRIS	12820902
		DREB1&2 BS in rd29a	ACCGAC	AGRIS	12820902
		E2F binding site motif	TTCCCG	AGRIS	12820902
		E2F/DP BS in AtCDC6	TTCCCG	AGRIS	12820902
		ERE promoter motif	AGCCGC	AGRIS	12820902
		GATA promoter motif	TGATAA	AGRIS	12820902
		GATA promoter motif	TGATAG	AGRIS	12820902
		NAC	CACACG	Athamap	17148485
		NAC	CACGCA	Athamap	17148485
		RAV1-A binding site motif	ACAACA	AGRIS	12820902
		RAV1-A binding site motif	CAACAA	AGRIS	12820902
		RAV1-A binding site motif	CAACAC	AGRIS	12820902
		SORLIP2	AGGGCC	AGRIS	12820902
		SORLIP2	GGGCCT	AGRIS	12820902
		SORLIP4	TATGAT	AGRIS	12820902
		TELO-box promoter motif	AAACCC	AGRIS	12820902
2	LOC_Os02g55420.1	ABFs binding site motif	CACGTG	AGRIS	12820902
		ABRE binding site motif	CACGTG	AGRIS	12820902
		ABRE-like binding site motif	CACGTG	AGRIS	12820902
		ARF binding site motif	TGTCTC	AGRIS	12820902
		ARF1 binding site motif	TGTCTC	AGRIS	12820902
		ATHB6 binding site motif	CAATTATTA	AGRIS	12820902
		AtMYC2 BS in RD22	CACATG	AGRIS	12820902
		CBF2 binding site motif	CACGTG	AGRIS	12820902
		CBF2 binding site motif	CCACGT	AGRIS	12820902
		DPBF1&2 binding site motif	ACACATG	AGRIS	12820902
		E2F binding site motif	TTTCCC	AGRIS	12820902
		E2F/DP BS in AtCDC6	TTTCCC	AGRIS	12820902
		ERE promoter motif	AGCCGC	AGRIS	12820902
		G-box promoter motif	CACGTG	AGRIS	12820902
		GATA promoter motif	AGATAA	AGRIS	12820902
		GBF1/2/3 BS in ADH1	CCACGT	AGRIS	12820902
		Hexamer promoter motif	CCGTCG	AGRIS	12820902
		HSEs binding site motif	AACGTT	AGRIS	12820902
		HSEs binding site motif	AGAAGC	AGRIS	12820902
		HSEs binding site motif	GAAGCT	AGRIS	12820902
		NAC	ACCACG	Athamap	17148485
		NAC	CACGCG	Athamap	17148485
		NAC	CACGGC	Athamap	17148485
		NAC	CACGTG	Athamap	17148485
		NAC	GTCACG	Athamap	17148485
		NAC	TCCACG	Athamap	17148485
		Nonamer promoter motif	GATCGA	AGRIS	12820902
		Nonamer promoter motif	TCGACG	AGRIS	12820902
		RAV1-A binding site motif	CAACAA	AGRIS	12820902
		RAV1-A binding site motif	CAACAT	AGRIS	12820902
		RAV1-A binding site motif	CCAACA	AGRIS	12820902
		SORLIP4	TGATGG	AGRIS	12820902
		TELO-box promoter motif	AAACCC	AGRIS	12820902
3	LOC_Os01g55540.1	ABRE-like binding site motif	CGTGGA	AGRIS	12820902
		Bellringer/replumless/pennywise BS1 IN AG	AAATTAAA	AGRIS	12820902
		CBF2 binding site motif	CCACGT	AGRIS	12820902
		E2F binding site motif	TTTCCC	AGRIS	12820902
		E2F-varient binding site motif	CCCGCC	AGRIS	12820902
		E2F/DP BS in AtCDC6	TTTCCC	AGRIS	12820902
		ERE promoter motif	AGCCGC	AGRIS	12820902
		ERE promoter motif	GCCGCC	AGRIS	12820902
		ERF1 BS in AtCHI-B	GCCGCC	AGRIS	12820902
		GBF1/2/3 BS in ADH1	CCACGT	AGRIS	12820902
		GCC-box promoter motif	GCCGCC	AGRIS	12820902
		NAC	CACGAG	Athamap	17148485
		NAC	CACGAT	Athamap	17148485
		NAC	CACGCA	Athamap	17148485
		NAC	CACGCC	Athamap	17148485
		NAC	CACGCG	Athamap	17148485
		NAC	CACGCT	Athamap	17148485
		NAC	CACGGC	Athamap	17148485
		NAC	CACGGG	Athamap	17148485
		NAC	CACGGT	Athamap	17148485
		NAC	CACGTC	Athamap	17148485
		NAC	CCCACG	Athamap	17148485
		NAC	CGCACG	Athamap	17148485
		NAC	GCCACG	Athamap	17148485
		NAC	TCCACG	Athamap	17148485
		NAC	TTCACG	Athamap	17148485
		Nonamer promoter motif	TCGACG	AGRIS	12820902
		octamer promoter motif	CGGATC	AGRIS	12820902
		SORLIP2	CGGGCC	AGRIS	12820902
		SORLIP2	GGGCCA	AGRIS	12820902
		SORLIP2	GGGCCT	AGRIS	12820902
		SORLIP2	TGGGCC	AGRIS	12820902
		SORLIP4	ATGATG	AGRIS	12820902
		SORLIP4	GTATGA	AGRIS	12820902
		SORLIP4	TGATGG	AGRIS	12820902
		TELO-box promoter motif	ACCCTA	AGRIS	12820902
		W-box promoter motif	ATTGAC	AGRIS	12820902
		W-box promoter motif	TTGACT	AGRIS	12820902
		WRKY18	TTTTGA	Athamap	17148485
		WRKY6	GACTAT	Athamap	17148485
4	LOC_Os02g14110.1	ABRE-like binding site motif	CGTGGA	AGRIS	12820902
		ABRE-like binding site motif	CGTGTC	AGRIS	12820902
		ATB2/AtbZIP53/AtbZIP44/GBF5 BS in ProDH	ACTCAT	AGRIS	12820902
		AtMYB2 BS in RD22	CTAACCA	AGRIS	12820902
		Bellringer/replumless/pennywise BS1 IN AG	AAATTAAA	AGRIS	12820902
		CBF1 BS in cor15a	GCCGAC	AGRIS	12820902
		DRE-like promoter motif	CCGACT	AGRIS	12820902
		E2F-varient binding site motif	TCTCCC	AGRIS	12820902
		ERE promoter motif	AAGAGC	AGRIS	12820902
		ERE promoter motif	GCCGCC	AGRIS	12820902
		ERF1 BS in AtCHI-B	GCCGCC	AGRIS	12820902
		GCC-box promoter motif	GCCGCC	AGRIS	12820902
		Hexamer promoter motif	CCGTCG	AGRIS	12820902
		HSEs binding site motif	AAGCTT	AGRIS	12820902
		HSEs binding site motif	AGCTTC	AGRIS	12820902
		MYB1 binding site motif	ATCCAACC	AGRIS	12820902
		NAC	ATCACG	Athamap	17148485
		NAC	CACGCA	Athamap	17148485
		NAC	CACGGC	Athamap	17148485
		NAC	CACGTT	Athamap	17148485
		NAC	CGCACG	Athamap	17148485
		NAC	CTCACG	Athamap	17148485
		NAC	TTCACG	Athamap	17148485
		Nonamer promoter motif	TCGACG	AGRIS	12820902
		RAV1-A binding site motif	CAACAG	AGRIS	12820902
		RAV1-A binding site motif	GCAACA	AGRIS	12820902
		SORLIP3	AAGTGA	AGRIS	12820902
		SORLIP3	CAAGTG	AGRIS	12820902
		SORLIP3	TCAAGT	AGRIS	12820902
		SORLIP4	ATGATG	AGRIS	12820902
		TELO-box promoter motif	AAACCC	AGRIS	12820902
		TELO-box promoter motif	CCCTAA	AGRIS	12820902
		WRKY18	CATTGA	Athamap	17148485
5	LOC_Os06g35540.1	ABFs binding site motif	CACGTG	AGRIS	12820902
		ABRE binding site motif	CACGTG	AGRIS	12820902
		ABRE-like binding site motif	CACGTG	AGRIS	12820902
		AtMYB2 BS in RD22	CTAACCA	AGRIS	12820902
		AtMYC2 BS in RD22	CACATG	AGRIS	12820902
		CBF2 binding site motif	CACGTG	AGRIS	12820902
		E2F-varient binding site motif	CCCGCC	AGRIS	12820902
		ERE promoter motif	TAAGAG	AGRIS	12820902
		G-box promoter motif	CACGTG	AGRIS	12820902
		GATA promoter motif	AGATAA	AGRIS	12820902
		GATA promoter motif	TGATAA	AGRIS	12820902
		GATA promoter motif	TGATAG	AGRIS	12820902
		GT-3b	AAGAAAAATA	Athamap	17148485
		HSEs binding site motif	GCTTCT	AGRIS	12820902
		Ibox promoter motif	GATAAG	AGRIS	12820902
		MYB1 binding site motif	ATCCTACC	AGRIS	12820902
		NAC	AACACG	Athamap	17148485
		NAC	CACGAA	Athamap	17148485
		NAC	CACGAT	Athamap	17148485
		NAC	CACGTG	Athamap	17148485
		NAC	CACGTT	Athamap	17148485
		NAC	GGCACG	Athamap	17148485
		NAC	GTCACG	Athamap	17148485
		NAC	TGCACG	Athamap	17148485
		octamer promoter motif	CGCGGA	AGRIS	12820902
		RAV1-A binding site motif	ACAACA	AGRIS	12820902
		RAV1-A binding site motif	CAACAA	AGRIS	12820902
		RAV1-A binding site motif	GCAACA	AGRIS	12820902
		SORLIP3	AAGTGA	AGRIS	12820902
		SORLIP4	TATGAT	AGRIS	12820902
		TELO-box promoter motif	AAACCC	AGRIS	12820902
		TELO-box promoter motif	AACCCT	AGRIS	12820902
		WRKY18	TTTTGA	Athamap	17148485
		WRKY6	GACTAT	Athamap	17148485
6	LOC_Os09g12290.1	ABRE-like binding site motif	CGTGTA	AGRIS	12820902
		ABRE-like binding site motif	GACGTG	AGRIS	12820902
		ARF binding site motif	TGTCTC	AGRIS	12820902
		ARF1 binding site motif	TGTCTC	AGRIS	12820902
		ATB2/AtbZIP53/AtbZIP44/GBF5 BS in ProDH	ACTCAT	AGRIS	12820902
		AtMYC2 BS in RD22	CACATG	AGRIS	12820902
		Bellringer/replumless/pennywise BS1 IN AG	AAATTAAA	AGRIS	12820902
		Box II promoter motif	GGTTAA	AGRIS	12820902
		E2F-varient binding site motif	TCTCCC	AGRIS	12820902
		ERE promoter motif	AAGAGC	AGRIS	12820902
		ERE promoter motif	AGCCGC	AGRIS	12820902
		ERE promoter motif	GCCGCC	AGRIS	12820902
		ERE promoter motif	TAAGAG	AGRIS	12820902
		ERF1 BS in AtCHI-B	GCCGCC	AGRIS	12820902
		GCC-box promoter motif	GCCGCC	AGRIS	12820902
		HSEs binding site motif	AAGCTT	AGRIS	12820902
		HSEs binding site motif	AGAAGC	AGRIS	12820902
		HSEs binding site motif	AGCTTC	AGRIS	12820902
		HSEs binding site motif	GCTTCT	AGRIS	12820902
		NAC	CACGCT	Athamap	17148485
		NAC	CACGTT	Athamap	17148485
		NAC	TTCACG	Athamap	17148485
		Nonamer promoter motif	ATCGAC	AGRIS	12820902
		Nonamer promoter motif	TCGACG	AGRIS	12820902
		RAV1-A binding site motif	ACAACA	AGRIS	12820902
		RAV1-A binding site motif	CAACAA	AGRIS	12820902
		RY-repeat promoter motif	CATGCATG	AGRIS	12820902
		SORLIP4	TGATGG	AGRIS	12820902
		TELO-box promoter motif	AAACCC	AGRIS	12820902
		W-box promoter motif	CTTGAC	AGRIS	12820902
		W-box promoter motif	TTGACA	AGRIS	12820902
7	LOC_Os08g25390.1	ACE promoter motif	ACGTAG	AGRIS	12820902
		ACE promoter motif	CACGTA	AGRIS	12820902
		ACE promoter motif	CGTAGA	AGRIS	12820902
		AtMYC2 BS in RD22	CACATG	AGRIS	12820902
		Box II promoter motif	GGTTAA	AGRIS	12820902
		DPBF1&2 binding site motif	ACACAAG	AGRIS	12820902
		ERE promoter motif	GCCGCC	AGRIS	12820902
		ERF1 BS in AtCHI-B	GCCGCC	AGRIS	12820902
		GCC-box promoter motif	GCCGCC	AGRIS	12820902
		NAC	CACGCA	Athamap	17148485
		NAC	CACGCT	Athamap	17148485
		NAC	CACGGC	Athamap	17148485
		NAC	CACGTA	Athamap	17148485
		NAC	CTCACG	Athamap	17148485
		NAC	GCCACG	Athamap	17148485
		NAC	GTCACG	Athamap	17148485
		NAC	TGCACG	Athamap	17148485
		RAV1-A binding site motif	ACAACA	AGRIS	12820902
		RAV1-A binding site motif	CAACAA	AGRIS	12820902
		RAV1-A binding site motif	CAACAT	AGRIS	12820902
		SORLIP3	TCAAGT	AGRIS	12820902
		TELO-box promoter motif	AAACCC	AGRIS	12820902
		TELO-box promoter motif	AACCCT	AGRIS	12820902
		TELO-box promoter motif	ACCCTA	AGRIS	12820902
		WRKY18	CATTGA	Athamap	17148485
		WRKY18	CCTTGA	Athamap	17148485
8	LOC_Os09g21490.1	ATB2/AtbZIP53/AtbZIP44/GBF5 BS in ProDH	ACTCAT	AGRIS	12820902
		DPBF1&2 binding site motif	ACACTTG	AGRIS	12820902
		E2F binding site motif	TTTCCC	AGRIS	12820902
		E2F/DP BS in AtCDC6	TTTCCC	AGRIS	12820902
		ERE promoter motif	TAAGAG	AGRIS	12820902
		EveningElement promoter motif	AAAATATCT	AGRIS	12820902
		GATA promoter motif	AGATAG	AGRIS	12820902
		GATA promoter motif	TGATAG	AGRIS	12820902
		HSEs binding site motif	AACGTT	AGRIS	12820902
		HSEs binding site motif	GAAGCT	AGRIS	12820902
		RAV1-A binding site motif	ACAACA	AGRIS	12820902
		RAV1-A binding site motif	CAACAA	AGRIS	12820902
		RAV1-A binding site motif	CAACAT	AGRIS	12820902
		RAV1-A binding site motif	TCAACA	AGRIS	12820902
		SORLIP1	AGCCAC	AGRIS	12820902
		SORLIP3	AAGTGA	AGRIS	12820902
		SORLIP4	ATGATG	AGRIS	12820902
		SORLIP4	TATGAT	AGRIS	12820902
		W-box promoter motif	CTTGAC	AGRIS	12820902
		W-box promoter motif	TTGACT	AGRIS	12820902
		WRKY18	TTTTGA	Athamap	17148485
9	LOC_Os03g55280.1	ABRE binding site motif	TACGTG	AGRIS	12820902
		ABRE-like binding site motif	ACGTGT	AGRIS	12820902
		ABRE-like binding site motif	CGTGGA	AGRIS	12820902
		ABRE-like binding site motif	TACGTG	AGRIS	12820902
		ACE promoter motif	ACGTAG	AGRIS	12820902
		ACE promoter motif	CGTAGA	AGRIS	12820902
		AtMYC2 BS in RD22	CACATG	AGRIS	12820902
		Bellringer/replumless/pennywise BS3 IN AG	ACTAATTT	AGRIS	12820902
		DPBF1&2 binding site motif	ACACATG	AGRIS	12820902
		E2F-varient binding site motif	CCCGCC	AGRIS	12820902
		ERE promoter motif	GCCGCC	AGRIS	12820902
		ERF1 BS in AtCHI-B	GCCGCC	AGRIS	12820902
		GATA promoter motif	TGATAA	AGRIS	12820902
		GCC-box promoter motif	GCCGCC	AGRIS	12820902
		HSEs binding site motif	AACGTT	AGRIS	12820902
		NAC	CACGAC	Athamap	17148485
		NAC	CACGCA	Athamap	17148485
		NAC	CACGGC	Athamap	17148485
		NAC	CGCACG	Athamap	17148485
		NAC	GGCACG	Athamap	17148485
		NAC	TCCACG	Athamap	17148485
		octamer promoter motif	CGGATC	AGRIS	12820902
		octamer promoter motif	GCGGAT	AGRIS	12820902
		RAV1-A binding site motif	ACAACA	AGRIS	12820902
		RAV1-A binding site motif	CAACAC	AGRIS	12820902
		SORLIP1	AGCCAC	AGRIS	12820902
		SORLIP2	GGGCCG	AGRIS	12820902
		SORLIP2	GGGCCT	AGRIS	12820902
		SORLIP2	TGGGCC	AGRIS	12820902
		SORLIP4	ATGATG	AGRIS	12820902
		TELO-box promoter motif	AAACCC	AGRIS	12820902
		TELO-box promoter motif	AACCCT	AGRIS	12820902
		TELO-box promoter motif	ACCCTA	AGRIS	12820902
		TELO-box promoter motif	CCCTAA	AGRIS	12820902
		WRKY6	GACTAT	Athamap	17148485
		Z-box promoter motif	ACGTGT	AGRIS	12820902
		Z-box promoter motif	TACGTG	AGRIS	12820902
10	LOC_Os11g03470.1	CBF1 BS in cor15a	GGCCGA	AGRIS	12820902
		ERE promoter motif	AAGAGC	AGRIS	12820902
		GATA promoter motif	AGATAA	AGRIS	12820902
		GATA promoter motif	TGATAA	AGRIS	12820902
		HSEs binding site motif	AACGTT	AGRIS	12820902
		HSEs binding site motif	ACGTTC	AGRIS	12820902
		HSEs binding site motif	AGAAGC	AGRIS	12820902
		HSEs binding site motif	GAAGCT	AGRIS	12820902
		NAC	ACCACG	Athamap	17148485
		NAC	AGCACG	Athamap	17148485
		NAC	CACGAC	Athamap	17148485
		NAC	CACGAT	Athamap	17148485
		NAC	CACGGA	Athamap	17148485
		NAC	TACACG	Athamap	17148485
		RAV1-A binding site motif	ACAACA	AGRIS	12820902
		RAV1-A binding site motif	CAACAG	AGRIS	12820902
		SORLIP2	GGGCCG	AGRIS	12820902
		SORLIP2	TGGGCC	AGRIS	12820902
		SORLIP4	ATGATG	AGRIS	12820902
		SORLIP4	TATGAT	AGRIS	12820902
		W-box promoter motif	CTTGAC	AGRIS	12820902
		W-box promoter motif	GTTGAC	AGRIS	12820902
		W-box promoter motif	TTGACA	AGRIS	12820902
		W-box promoter motif	TTGACC	AGRIS	12820902
		W-box promoter motif	TTGACG	AGRIS	12820902
		W-box promoter motif	TTTGAC	AGRIS	12820902
		WRKY18	CATTGA	Athamap	17148485
		WRKY18	CCTTGA	Athamap	17148485
		WRKY6	GTTGAC	Athamap	17148485
11	LOC_Os12g03190.1	CBF1 BS in cor15a	GGCCGA	AGRIS	12820902
		E2F binding site motif	TTTCCC	AGRIS	12820902
		E2F/DP BS in AtCDC6	TTTCCC	AGRIS	12820902
		ERE promoter motif	AAGAGC	AGRIS	12820902
		ERE promoter motif	TAAGAG	AGRIS	12820902
		GATA promoter motif	AGATAA	AGRIS	12820902
		GATA promoter motif	TGATAA	AGRIS	12820902
		HSEs binding site motif	AACGTT	AGRIS	12820902
		HSEs binding site motif	ACGTTC	AGRIS	12820902
		HSEs binding site motif	AGAAGC	AGRIS	12820902
		HSEs binding site motif	GAAGCT	AGRIS	12820902
		NAC	ACCACG	Athamap	17148485
		NAC	CACGAT	Athamap	17148485
		NAC	TTCACG	Athamap	17148485
		RAV1-A binding site motif	ACAACA	AGRIS	12820902
		RAV1-A binding site motif	CAACAA	AGRIS	12820902
		RAV1-A binding site motif	CCAACA	AGRIS	12820902
		SORLIP2	GGGCCA	AGRIS	12820902
		SORLIP2	GGGCCG	AGRIS	12820902
		SORLIP2	TGGGCC	AGRIS	12820902
		SORLIP4	ATGATG	AGRIS	12820902
		SORLIP4	TATGAT	AGRIS	12820902
		TELO-box promoter motif	AACCCT	AGRIS	12820902
		W-box promoter motif	CTTGAC	AGRIS	12820902
		W-box promoter motif	TTGACC	AGRIS	12820902
		W-box promoter motif	TTGACG	AGRIS	12820902
		W-box promoter motif	TTTGAC	AGRIS	12820902
		WRKY18	CATTGA	Athamap	17148485
		WRKY18	CCTTGA	Athamap	17148485
12	LOC_Os09g12290.1	ABRE-like binding site motif	CGTGTA	AGRIS	12820902
		ABRE-like binding site motif	GACGTG	AGRIS	12820902
		ARF binding site motif	TGTCTC	AGRIS	12820902
		ARF1 binding site motif	TGTCTC	AGRIS	12820902
		ATB2/AtbZIP53/AtbZIP44/GBF5 BS in ProDH	ACTCAT	AGRIS	12820902
		AtMYC2 BS in RD22	CACATG	AGRIS	12820902
		Bellringer/replumless/pennywise BS1 IN AG	AAATTAAA	AGRIS	12820902
		Box II promoter motif	GGTTAA	AGRIS	12820902
		E2F-varient binding site motif	TCTCCC	AGRIS	12820902
		ERE promoter motif	AAGAGC	AGRIS	12820902
		ERE promoter motif	AGCCGC	AGRIS	12820902
		ERE promoter motif	GCCGCC	AGRIS	12820902
		ERE promoter motif	TAAGAG	AGRIS	12820902
		ERF1 BS in AtCHI-B	GCCGCC	AGRIS	12820902
		GCC-box promoter motif	GCCGCC	AGRIS	12820902
		HSEs binding site motif	AAGCTT	AGRIS	12820902
		HSEs binding site motif	AGAAGC	AGRIS	12820902
		HSEs binding site motif	AGCTTC	AGRIS	12820902
		HSEs binding site motif	GCTTCT	AGRIS	12820902
		NAC	CACGCT	Athamap	17148485
		NAC	CACGTT	Athamap	17148485
		NAC	TTCACG	Athamap	17148485
		Nonamer promoter motif	ATCGAC	AGRIS	12820902
		Nonamer promoter motif	TCGACG	AGRIS	12820902
		RAV1-A binding site motif	ACAACA	AGRIS	12820902
		RAV1-A binding site motif	CAACAA	AGRIS	12820902
		RY-repeat promoter motif	CATGCATG	AGRIS	12820902
		SORLIP4	TGATGG	AGRIS	12820902
		TELO-box promoter motif	AAACCC	AGRIS	12820902
		W-box promoter motif	CTTGAC	AGRIS	12820902
		W-box promoter motif	TTGACA	AGRIS	12820902
13	LOC_Os08g25390.1	ACE promoter motif	ACGTAG	AGRIS	12820902
		ACE promoter motif	CACGTA	AGRIS	12820902
		ACE promoter motif	CGTAGA	AGRIS	12820902
		AtMYC2 BS in RD22	CACATG	AGRIS	12820902
		Box II promoter motif	GGTTAA	AGRIS	12820902
		DPBF1&2 binding site motif	ACACAAG	AGRIS	12820902
		ERE promoter motif	GCCGCC	AGRIS	12820902
		ERF1 BS in AtCHI-B	GCCGCC	AGRIS	12820902
		GCC-box promoter motif	GCCGCC	AGRIS	12820902
		NAC	CACGCA	Athamap	17148485
		NAC	CACGCT	Athamap	17148485
		NAC	CACGGC	Athamap	17148485
		NAC	CACGTA	Athamap	17148485
		NAC	CTCACG	Athamap	17148485
		NAC	GCCACG	Athamap	17148485
		NAC	GTCACG	Athamap	17148485
		NAC	TGCACG	Athamap	17148485
		RAV1-A binding site motif	ACAACA	AGRIS	12820902
		RAV1-A binding site motif	CAACAA	AGRIS	12820902
		RAV1-A binding site motif	CAACAT	AGRIS	12820902
		SORLIP3	TCAAGT	AGRIS	12820902
		TELO-box promoter motif	AAACCC	AGRIS	12820902
		TELO-box promoter motif	AACCCT	AGRIS	12820902
		TELO-box promoter motif	ACCCTA	AGRIS	12820902
		WRKY18	CATTGA	Athamap	17148485
		WRKY18	CCTTGA	Athamap	17148485
14	LOC_Os02g58510.1	ARF binding site motif	TGTCTC	AGRIS	12820902
		ARF1 binding site motif	TGTCTC	AGRIS	12820902
		ARR2	TTTGATTGT	Athamap	17148485
		ATB2/AtbZIP53/AtbZIP44/GBF5 BS in ProDH	ACTCAT	AGRIS	12820902
		CBF1 BS in cor15a	GGCCGA	AGRIS	12820902
		CBF1 BS in cor15a	TGGCCG	AGRIS	12820902
		DPBF1&2 binding site motif	ACACGGG	AGRIS	12820902
		DRE promoter motif	TACCGA	AGRIS	12820902
		DREB1&2 BS in rd29a	TACCGA	AGRIS	12820902
		ERE promoter motif	AGCCGC	AGRIS	12820902
		ERE promoter motif	TAAGAG	AGRIS	12820902
		GATA promoter motif	AGATAA	AGRIS	12820902
		HSEs binding site motif	AGAAGC	AGRIS	12820902
		NAC	CACACG	Athamap	17148485
		NAC	CACGAC	Athamap	17148485
		NAC	CACGAG	Athamap	17148485
		NAC	CACGGC	Athamap	17148485
		NAC	CACGGG	Athamap	17148485
		NAC	CGCACG	Athamap	17148485
		NAC	CTCACG	Athamap	17148485
		NAC	TGCACG	Athamap	17148485
		Nonamer promoter motif	TCGACG	AGRIS	12820902
		octamer promoter motif	CGGATC	AGRIS	12820902
		SORLIP2	GGGCCA	AGRIS	12820902
		SORLIP2	TGGGCC	AGRIS	12820902
		SORLIP3	TCAAGT	AGRIS	12820902
		TELO-box promoter motif	AAACCC	AGRIS	12820902
		WRKY18	TTTTGA	Athamap	17148485
15	LOC_Os01g49890.1	ACE promoter motif	ACACGT	AGRIS	12820902
		CBF2 binding site motif	CCACGT	AGRIS	12820902
		ERE promoter motif	AAGAGC	AGRIS	12820902
		ERE promoter motif	GCCGCC	AGRIS	12820902
		ERE promoter motif	TAAGAG	AGRIS	12820902
		ERF1 BS in AtCHI-B	GCCGCC	AGRIS	12820902
		GBF1/2/3 BS in ADH1	CCACGT	AGRIS	12820902
		GCC-box promoter motif	GCCGCC	AGRIS	12820902
		NAC	CACGAC	Athamap	17148485
		NAC	CACGGA	Athamap	17148485
		NAC	CACGTC	Athamap	17148485
		NAC	CACGTT	Athamap	17148485
		NAC	CTCACG	Athamap	17148485
		NAC	GGCACG	Athamap	17148485
		NAC	TACACG	Athamap	17148485
		NAC	TCCACG	Athamap	17148485
		NAC	TTCACG	Athamap	17148485
		Nonamer promoter motif	TCGACG	AGRIS	12820902
		octamer promoter motif	CGGATC	AGRIS	12820902
		RAV1-B binding site motif	CACCTG	AGRIS	12820902
		SORLIP3	AAGTGA	AGRIS	12820902
		SORLIP4	ATGATG	AGRIS	12820902
		SORLIP4	GTATGA	AGRIS	12820902
		SORLIP4	GTATGATGG	AGRIS	12820902
		SORLIP4	TATGAT	AGRIS	12820902
		SORLIP4	TGATGG	AGRIS	12820902
		TELO-box promoter motif	CCCTAA	AGRIS	12820902
		W-box promoter motif	CTTGAC	AGRIS	12820902
		W-box promoter motif	TTGACT	AGRIS	12820902
		WRKY18	TTTTGA	Athamap	17148485
16	LOC_Os05g47640.1	ABRE binding site motif	TACGTG	AGRIS	12820902
		ABRE-like binding site motif	ACGTGT	AGRIS	12820902
		ABRE-like binding site motif	CGTGTA	AGRIS	12820902
		ABRE-like binding site motif	TACGTG	AGRIS	12820902
		E2F binding site motif	TTTCCC	AGRIS	12820902
		E2F-varient binding site motif	TCTCCC	AGRIS	12820902
		E2F/DP BS in AtCDC6	TTTCCC	AGRIS	12820902
		ERE promoter motif	GCCGCC	AGRIS	12820902
		ERE promoter motif	TAAGAG	AGRIS	12820902
		ERF1 BS in AtCHI-B	GCCGCC	AGRIS	12820902
		GCC-box promoter motif	GCCGCC	AGRIS	12820902
		HSEs binding site motif	AGAAGC	AGRIS	12820902
		HSEs binding site motif	AGCTTC	AGRIS	12820902
		NAC	ATCACG	Athamap	17148485
		NAC	CACGAA	Athamap	17148485
		NAC	CACGAC	Athamap	17148485
		Nonamer promoter motif	ATCGAC	AGRIS	12820902
		RAV1-A binding site motif	ACAACA	AGRIS	12820902
		RAV1-A binding site motif	CAACAA	AGRIS	12820902
		RAV1-A binding site motif	CAACAC	AGRIS	12820902
		SORLIP3	AAGTGA	AGRIS	12820902
		TELO-box promoter motif	AAACCC	AGRIS	12820902
		TELO-box promoter motif	AACCCT	AGRIS	12820902
		TELO-box promoter motif	CCCTAA	AGRIS	12820902
		WRKY18	CCTTGA	Athamap	17148485
		WRKY18	TTTTGA	Athamap	17148485
		Z-box promoter motif	ACGTGT	AGRIS	12820902
		Z-box promoter motif	TACGTG	AGRIS	12820902
