# Supplementary material for: Global analysis of threonine metabolism genes unravel key players in rice to improve the abiotic stress tolerance
Source: Sci Rep. 2018 Jun 18;8:9270. doi: 10.1038/s41598-018-27703-8 (PMC6006157; doi:10.1038/s41598-018-27703-8)
Supplement: Supplementary file 9 — Dataset 9 [file 41598_2018_27703_MOESM9_ESM.xlsx]

## Sheet: Sheet1
Supplementary Table 8: Orthologous relationships between rice and foxtail millet.
S. No	Gene ID	Chr. No	Start	End	Overlapping gene	Chr. No	Start	End	Similarity (%)
1	LOC_Os01g6509	1	37779509	37782884	Si020059m.g	1	13659036	13659194	60.3
2	LOC_Os02g55420	2	33942024	33946395	Si017250m.g	1	2072970	2073074	61.7
3	LOC_Os01g55540	1	31998651	32003690	Si017250m.g	1	2072970	2073074	64.3
4	LOC_Os02g14110	2	7706619	7711598	Si017250m.g	1	2072794	2072859	95.5
5	LOC_Os06g35540	6	20727092	20731771	Si017250m.g	1	2072794	2072859	95.5
6	LOC_Os09g12290	9	6995049	7009516	Si029364m.g	1	10532515	10532646	60.9
7	LOC_Os08g25390	8	15438856	15450607	Si029364m.g	2	10532515	10532646	65.5
8	LOC_Os09g21490	9	12986634	12988418	Si028859m.g	2	24573648	24573719	79.2
9	LOC_Os03g55280	3	31460384	31463608	Si038818m.g	9	4918559	4918813	92.9
10	LOC_Os11g03470	11	1329410	1333415	Si028859m.g	2	24568703	24568840	65.2
11	LOC_Os12g03190	12	1216707	1220583	Si028859m.g	2	24567612	24567785	69.7
12	LOC_Os09g12290	9	6995049	7009516	Si029364m.g	1	10532515	10532646	60.9
13	LOC_Os08g25390	8	15438856	15450607	Si029364m.g	2	10532515	10532646	65.5
14	LOC_Os02g58510	2	35772233	35773369	Si020251m.g	1	42003547	42004158	90.2
15	LOC_Os01g49890	1	28653963	28655948	Si000999m.g	5	34040066	34041511	93.6
16	LOC_Os05g47640	5	27290558	27292585	Si000999m.g	5	34040066	34041463	91
