# Supplementary material for: Global analysis of threonine metabolism genes unravel key players in rice to improve the abiotic stress tolerance
Source: Sci Rep. 2018 Jun 18;8:9270. doi: 10.1038/s41598-018-27703-8 (PMC6006157; doi:10.1038/s41598-018-27703-8)
Supplement: Supplementary file 10 — Dataset 10 [file 41598_2018_27703_MOESM10_ESM.xlsx]

## Sheet: Sheet1
Supplementary Table 9: Orthologous relationships between rice and Sorghum.
S. No	Gene ID	Chr. No	Start	End	Overlapping gene	Chr. No	Start	End	Similarity (%)
1	LOC_Os01g6509	1	37779509	37782884	Sb01g018970	1	19948898	19949017	67.5
2	LOC_Os02g55420	2	33942024	33946395	Sb03g035220	3	63372561	63372707	61.2
3	LOC_Os01g55540	1	31998651	32003690	Sb03g035220	3	63371205	63371285	88.9
4	LOC_Os02g14110	2	7706619	7711598	Sb03g035220	3	63372585	63372719	61.1
5	LOC_Os06g35540	6	20727092	20731771	Sb03g035220	3	63372585	63372719	61.1
6	LOC_Os09g12290	9	6995049	7009516	Sb01g001140	1	1017778	1017879	64.5
7	LOC_Os08g25390	8	15438856	15450607	Sb01g001140	1	1018019	1018231	62.1
8	LOC_Os09g21490	9	12986634	12988418	Sb02g019450	2	47160875	47161021	75.5
9	LOC_Os03g55280	3	31460384	31463608	Sb01g007370	1	6317496	6317585	93.3
10	LOC_Os11g03470	11	1329410	1333415	Sb02g019450	2	47166214	47166357	64.6
11	LOC_Os12g03190	12	1216707	1220583	Sb02g019450	2	47165974	47166063	66.7
12	LOC_Os09g12290	9	6995049	7009516	Sb01g001140	1	1017778	1017879	64.1
13	LOC_Os08g25390	8	15438856	15450607	Sb01g001140	1	1018019	1018231	62.2
14	LOC_Os02g58510	2	35772233	35773369	Sb04g038440	4	67838447	67839061	90.2
15	LOC_Os01g49890	1	28653963	28655948	Sb03g031880	3	60251671	60253077	94
16	LOC_Os05g47640	5	27290558	27292585	Sb09g027430	9	56528511	56529908	96.4
