# Supplementary material for: Global analysis of threonine metabolism genes unravel key players in rice to improve the abiotic stress tolerance
Source: Sci Rep. 2018 Jun 18;8:9270. doi: 10.1038/s41598-018-27703-8 (PMC6006157; doi:10.1038/s41598-018-27703-8)
Supplement: Supplementary file 11 — Dataset 11 [file 41598_2018_27703_MOESM11_ESM.xlsx]

## Sheet: Sheet1
Supplementary Table 10: Orthologous relationships between rice and maize.
S. No	Gene ID	Chr. No	Start	End	Overlapping gene	Chr. No	Start	End	Similarity (%)
1	LOC_Os01g6509	1	37779509	37782884	Zm00001d028165	1	24963899	24964036	62.6
2	LOC_Os02g55420	2	33942024	33946395	NA	1	228265102	228265242	83
3	LOC_Os01g55540	1	31998651	32003690	NA	1	225279428	225279547	65
4	LOC_Os02g14110	2	7706619	7711598	NA	1	228265105	228265242	65.2
5	LOC_Os06g35540	6	20727092	20731771	NA	1	228265105	228265242	60.9
6	LOC_Os09g12290	9	6995049	7009516	Zm00001d023278	10	2029516	2029605	60
7	LOC_Os08g25390	8	15438856	15450607	Zm00001d023278	10	2029516	2029605	60
8	LOC_Os09g21490	9	12986634	12988418	Zm00001d005535	2	177672416	177672487	79.2
9	LOC_Os03g55280	3	31460384	31463608	NA	2	6073640	6073906	85.4
10	LOC_Os11g03470	11	1329410	1333415	Zm00001d023278	10	2028244	2028282	100
11	LOC_Os12g03190	12	1216707	1220583	Zm00001d023278	10	2028344	2028517	77.6
12	LOC_Os09g12290	9	6995049	7009516	Zm00001d023278	10	2029516	2029605	60
13	LOC_Os08g25390	8	15438856	15450607	Zm00001d023278	10	2029516	2029605	60
14	LOC_Os02g58510	2	35772233	35773369	Zm00001d018555	5	222956125	222956736	88.7
15	LOC_Os01g49890	1	28653963	28655948	Zm00001d043780	3	210000608	210002014	93.8
16	LOC_Os05g47640	5	27290558	27292585	Zm00001d038904	6	166755676	166757073	95.3
