# Supplementary material for: Global analysis of threonine metabolism genes unravel key players in rice to improve the abiotic stress tolerance
Source: Sci Rep. 2018 Jun 18;8:9270. doi: 10.1038/s41598-018-27703-8 (PMC6006157; doi:10.1038/s41598-018-27703-8)
Supplement: Supplementary file 12 — Dataset 12 [file 41598_2018_27703_MOESM12_ESM.xlsx]

## Sheet: Sheet1
Supplementary Table 11: ThrMPG name and NCBI ID in C3 and C4 grass plants.
S.No	RicenetDB identifier _Oryza sativa	ALUDBT_ID	NCBI identifier_Setaria italica	Similarity	ALUDBT_ID	NCBI identifier_Sorghum bicolor	Similarity	ALUDBT_ID	NCBI identifier_Zea mays	Similarity	ALUDBT_ID
1	LOC_Os01g65090.1	OsThrMPG1	XP_004961976.1	0.87	SiThrMPG1	XP_002441156.1	0.88	SbThrMPG1	NP_001142303.1	0.88	ZmThrMPG1
2	LOC_Os02g55420.1	OsThrMPG2	XP_004954233.1	0.93	SiThrMPG2	XP_021315240.1	0.94	SbThrMPG2	AQK75826.1	0.92	ZmThrMPG2
3	LOC_Os01g55540.1	OsThrMPG3	XP_004970037.1	0.91	SiThrMPG3	XP_021312125.1	0.9	SbThrMPG3	NP_001141224.1	0.88	ZmThrMPG3
4	LOC_Os02g14110.1	OsThrMPG4	XP_004951351.1	0.95	SiThrMPG4	XP_021316139.1	0.94	SbThrMPG4	NP_001141969.1	0.95	ZmThrMPG4
5	LOC_Os06g35540.1	OsThrMPG5	XP_004965572.1	0.91	SiThrMPG5	XP_021316139.1	0.93	SbThrMPG5	NP_001141969.1	0.93	ZmThrMPG5
6	LOC_Os09g12290.1	OsThrMPG6	XP_004956491.1	0.92	SiThrMPG6	XP_021308542.1	0.91	SbThrMPG6	XP_020396062.1	0.88	ZmThrMPG6
7	LOC_Os08g25390.1	OsThrMPG7	XP_004973245.1	0.9	SiThrMPG7	XP_021308542.1	0.87	SbThrMPG7	NP_001105325.1	0.89	ZmThrMPG7
8	LOC_Os09g21490.1	OsThrMPG8	KQL01441.1	0.67	SiThrMPG8	XP_002459967.1	0.73	SbThrMPG8	AQK52007.1	0.68	ZmThrMPG8
9	LOC_Os03g55280.1	OsThrMPG9	XP_004981681.1	0.91	SiThrMPG9	XP_002466412.1	0.9	SbThrMPG9	ACG41594.1	0.9	ZmThrMPG9
10	LOC_Os11g03470.1	OsThrMPG10	XP_004978470.1	0.86	SiThrMPG10	XP_002441748.1	0.86	SbThrMPG10	NP_001281196.1	0.86	ZmThrMPG10
11	LOC_Os12g03190.1	OsThrMPG11	XP_004978470.1	0.87	SiThrMPG11	XP_002441748.1	0.88	SbThrMPG11	ACG33821.1	0.87	ZmThrMPG11
12	LOC_Os09g12290.1	OsThrMPG12	XP_004956491.1	0.92	SiThrMPG12	XP_002459967.1	0.91	SbThrMPG12	XP_020396062.1	0.88	ZmThrMPG12
13	LOC_Os08g25390.1	OsThrMPG13	XP_004973245.1	0.9	SiThrMPG13	XP_021308542.1	0.87	SbThrMPG13	NP_001105325.1	0.89	ZmThrMPG13
14	LOC_Os02g58510.1	OsThrMPG14	XP_004954522.2	0.88	SiThrMPG14	XP_002453098.1	0.88	SbThrMPG14	ACG46592.1	0.88	ZmThrMPG14
15	LOC_Os01g49890.1	OsThrMPG15	XP_004969626.1	0.91	SiThrMPG15	XP_002458353.1	0.91	SbThrMPG15	NP_001149770.1	0.9	ZmThrMPG15
16	LOC_Os05g47640.1	OsThrMPG16	XP_012700495.1	0.92	SiThrMPG16	XP_002440183.1	0.91	SbThrMPG16	NP_001306650.1	0.92	ZmThrMPG16
